# Supplementary material for: cis-Bis[1,1-dibenzyl-3-(furan-2-yl­carbonyl)thio­ureato-κ2 O,S]copper(II)
Source: Acta Crystallogr Sect E Struct Rep Online. 2011 Apr 22;67(Pt 5):m621. doi: 10.1107/S160053681101422X (PMC3089162; doi:10.1107/S160053681101422X)
Supplement: Supplementary file 1 [file e-67-0m621-sup1.cif]

##############################################################################
#                                                                            #
# This CIF contains the data in a paper accepted for publication in          #
# Acta Crystallographica Section E. It conforms to the requirements of       #
# Notes for Authors for Acta Crystallographica Section E, and has been       #
# peer reviewed under the auspices of the IUCr Commission on Journals.       #
#                                                                            #
# Full details of the Crystallographic Information File format               #
# are given in the paper "The Crystallographic Information File (CIF):       #
# a New Standard Archive File for Crystallography" by S. R. Hall, F. H.      #
# Allen and I. D. Brown [Acta Cryst. (1991), A47, 655-685].                  #
#                                                                            #
# The current version of the core CIF dictionary is obtainable from          #
# ftp://ftp.iucr.org/pub/cif_core.dic.                                       #
#                                                                            #
# Software is freely available for graphical display of the structure(s)     #
# in this CIF. For information consult the CIF software page                 #
# http://www.iucr.org/resources/cif/software.                                #
#                                                                            #
# This file may be used for bona fide research purposes within the           #
# scientific community so long as proper attribution is given to the journal # 
# article from which it was obtained.                                        #
#                                                                            #
##############################################################################
data_global
_audit_creation_method     'WinGX routine CIF_UPDATE'
_audit_conform_dict_name     cif_core.dic
_audit_conform_dict_version     2.3
_journal_date_recd_electronic     2011-04-14
_journal_date_accepted     2011-04-15
_journal_name_full     'Acta Crystallographica, Section E'
_journal_year     2011
_journal_volume     67
_journal_issue      5
_journal_page_first     m621
_journal_page_last     m621
_journal_paper_category     QM
_journal_coeditor_code     BT5517
_publ_contact_author_name     'P\'erez, Hiram'
_publ_contact_author_address
;
Departamento de Qu\'imica Inorg\'anica
Facultad de Qu\'imica
Universidad de la Habana
Habana 10400
Cuba
;
_publ_contact_author_email     hperez@fq.uh.cu
_publ_contact_author_fax     '53(7)8738215'
_publ_contact_author_phone     '53(7)8738215'
_publ_section_title
;\
<i>cis</i>-Bis[1,1-dibenzyl-3-(furan-2-ylcarbonyl)thioureato-\k^2^<i>O</i>,\
<i>S</i>]copper(II)
;
loop_
    _publ_author_name
    _publ_author_address
    'P\'erez, Hiram'
;
Departamento de Qu\'imica Inorg\'anica
Facultad de Qu\'imica
Universidad de la Habana
Habana 10400
Cuba
;
    'Silva, Cecilia C. P. da'
;
Grupo de Cristalogafia
Instituto de F\'isica de S\~ao Carlos
Universidade de S\~ao Paulo
S\~ao Carlos
Brazil
;
    'Plut\'in, Ana M.'
;
Laboratorio de S\'intesis Org\'anica
Facultad de Qu\'imica
Universidad de la Habana
Habana 10400
Cuba
;
    'Simone, Carlos A. de'
;
Grupo de Cristalogafia
Instituto de F\'isica de S\~ao Carlos
Universidade de S\~ao Paulo
S\~ao Carlos
Brazil
;
    'Ellena, Javier'
;
Grupo de Cristalogafia
Instituto de F\'isica de S\~ao Carlos
Universidade de S\~ao Paulo
S\~ao Carlos
Brazil
;
data_I
_audit_creation_method     'WinGX routine CIF_UPDATE'
_chemical_name_systematic
;
<i>cis</i>-Bis[1,1-dibenzyl-3-(furan-2-ylcarbonyl)thioureato-
\k^2^<i>O</i>,<i>S</i>]copper(II)
;
_chemical_formula_moiety     'C40 H34 Cu N4 O4 S2'
_chemical_formula_sum     'C40 H34 Cu N4 O4 S2'
_chemical_formula_iupac     '[Cu (C20 H17 N2 O2 S)2]'
_chemical_formula_weight     762.37
_symmetry_cell_setting     monoclinic
_symmetry_space_group_name_H-M     'P 21/n'
_symmetry_space_group_name_Hall     '-P 2yn'
loop_
    _symmetry_equiv_pos_as_xyz
    'x, y, z'
    '-x+1/2, y+1/2, -z+1/2'
    '-x, -y, -z'
    'x-1/2, -y-1/2, z-1/2'
_cell_length_a     18.8390(3)
_cell_length_b     10.8730(2)
_cell_length_c     19.6200(3)
_cell_angle_alpha     90
_cell_angle_beta     114.7480(10)
_cell_angle_gamma     90
_cell_volume     3649.79(10)
_cell_formula_units_Z     4
_cell_measurement_reflns_used     22283
_cell_measurement_theta_min     2.91
_cell_measurement_theta_max     26.733
_cell_measurement_temperature     293(2)
_exptl_crystal_description     prism
_exptl_crystal_colour     blue
_exptl_crystal_size_max     0.49
_exptl_crystal_size_mid     0.44
_exptl_crystal_size_min     0.39
_exptl_crystal_density_diffrn     1.387
_exptl_crystal_density_method     'not measured'
_exptl_crystal_F_000     1580
_exptl_absorpt_coefficient_mu     0.76
_exptl_absorpt_correction_type     gaussian
_exptl_absorpt_process_details     '(Coppens <i>et al.</i>, 1965)'
_exptl_absorpt_correction_T_min     0.779
_exptl_absorpt_correction_T_max     0.886
_exptl_special_details
;
;
_diffrn_ambient_temperature     293(2)
_diffrn_radiation_type     MoK\a
_diffrn_radiation_wavelength     0.71073
_diffrn_radiation_monochromator     graphite
_diffrn_measurement_device_type     'Nonius KappaCCD area-detector'
_diffrn_measurement_method     'CCD rotation images, thick slices'
_diffrn_detector_area_resol_mean     9
_diffrn_reflns_number     21982
_diffrn_reflns_av_R_equivalents     0.0272
_diffrn_reflns_theta_min     2.96
_diffrn_reflns_theta_max     26.65
_diffrn_reflns_theta_full     26
_diffrn_measured_fraction_theta_max     0.965
_diffrn_measured_fraction_theta_full     0.993
_diffrn_reflns_limit_h_min     -23
_diffrn_reflns_limit_h_max     23
_diffrn_reflns_limit_k_min     -13
_diffrn_reflns_limit_k_max     13
_diffrn_reflns_limit_l_min     -24
_diffrn_reflns_limit_l_max     24
_diffrn_reflns_reduction_process
;
Scaled and merged with SORTAV (Blessing, 1987, 1989)
;
_refine_special_details
;
Refinement of <i>F</i>^2^ against ALL reflections. The weighted <i>R</i>-factor
<i>wR</i> and goodness of fit <i>S</i> are based on <i>F</i>^2^, conventional
<i>R</i>-factors <i>R</i> are based on <i>F</i>, with <i>F</i> set to zero for
negative <i>F</i>^2^. The threshold expression of <i>F</i>^2^ >
2\s(<i>F</i>^2^) is used only for calculating <i>R</i>-factors(gt) <i>etc</i>.
and is not relevant to the choice of reflections for refinement.
<i>R</i>-factors based on <i>F</i>^2^ are statistically about twice as large
as those based on <i>F</i>, and <i>R</i>-factors based on ALL data will be
even larger.
;
_reflns_number_total     7413
_reflns_number_gt     6761
_reflns_threshold_expression     I>2\s(I)
_refine_ls_structure_factor_coef     Fsqd
_refine_ls_matrix_type     full
_refine_ls_R_factor_all     0.057
_refine_ls_R_factor_gt     0.0486
_refine_ls_wR_factor_ref     0.1221
_refine_ls_goodness_of_fit_ref     1.074
_refine_ls_restrained_S_all     1.074
_refine_ls_number_reflns     7413
_refine_ls_number_parameters     460
_refine_ls_number_restraints     0
_refine_ls_hydrogen_treatment     constr
_refine_ls_weighting_scheme     calc
_refine_ls_weighting_details
       'calc w = 1/[\s^2^(Fo^2^)+(0.0633P)^2^+1.1325P] where P=(Fo^2^+2Fc^2^)/3'
_atom_sites_solution_hydrogens     geom
_atom_sites_solution_primary     direct
_atom_sites_solution_secondary     difmap
_refine_ls_shift/su_max     0.001
_refine_ls_shift/su_mean     0
_refine_diff_density_max     0.229
_refine_diff_density_min     -0.387
_refine_ls_extinction_method     none
loop_
    _atom_type_symbol
    _atom_type_description
    _atom_type_scat_dispersion_real
    _atom_type_scat_dispersion_imag
    _atom_type_scat_source
    C C 0.0033 0.0016 'International Tables Vol C Tables 4.2.6.8 and 6.1.1.4'
    H H 0 0 'International Tables Vol C Tables 4.2.6.8 and 6.1.1.4'
    N N 0.0061 0.0033 'International Tables Vol C Tables 4.2.6.8 and 6.1.1.4'
    O O 0.0106 0.006 'International Tables Vol C Tables 4.2.6.8 and 6.1.1.4'
    S S 0.1246 0.1234 'International Tables Vol C Tables 4.2.6.8 and 6.1.1.4'
    Cu Cu 0.3201 1.2651 'International Tables Vol C Tables 4.2.6.8 and 6.1.1.4'
_computing_data_collection     'COLLECT (Enraf--Nonius, 2000)'
_computing_cell_refinement     'SCALEPACK (Otwinowski & Minor, 1997)'
_computing_data_reduction
;
DENZO and SCALEPACK (Otwinowski & Minor, 1997); SORTAV (Blessing,
1987, 1989)
;
_computing_structure_solution     'SHELXS97 (Sheldrick, 2008)'
_computing_structure_refinement     'SHELXL97 (Sheldrick, 2008)'
_computing_molecular_graphics
;
ORTEP-3 for Windows (Farrugia, 1997) and Mercury (Macrae <i>et al.</i>,
2006)
;
_computing_publication_material     'WinGX (Farrugia, 1999)'
loop_
    _atom_site_type_symbol
    _atom_site_label
    _atom_site_fract_x
    _atom_site_fract_y
    _atom_site_fract_z
    _atom_site_U_iso_or_equiv
    _atom_site_adp_type
    _atom_site_calc_flag
    _atom_site_refinement_flags
    _atom_site_occupancy
    _atom_site_disorder_assembly
    _atom_site_disorder_group
    Cu Cu 0.508045(16) 0.07839(3) 0.297423(16) 0.04477(11) Uani d . 1 . .
    S S2 0.59888(4) 0.07792(6) 0.25262(4) 0.05644(19) Uani d . 1 . .
    S S1 0.53343(5) 0.27665(7) 0.32023(5) 0.0707(2) Uani d . 1 . .
    O O1 0.45058(10) 0.06749(15) 0.35857(10) 0.0493(4) Uani d . 1 . .
    O O2 0.46288(11) -0.07565(18) 0.25155(12) 0.0641(5) Uani d . 1 . .
    O O3 0.39877(11) -0.02783(16) 0.45314(11) 0.0570(4) Uani d . 1 . .
    O O4 0.35836(12) -0.2514(2) 0.18813(13) 0.0763(6) Uani d . 1 . .
    N N1 0.44597(11) 0.26752(17) 0.40284(11) 0.0424(4) Uani d . 1 . .
    N N2 0.47257(11) 0.45499(18) 0.36697(11) 0.0429(4) Uani d . 1 . .
    N N3 0.53966(11) -0.14815(18) 0.19153(11) 0.0447(4) Uani d . 1 . .
    N N4 0.65912(11) -0.09441(17) 0.19891(11) 0.0425(4) Uani d . 1 . .
    C C1 0.43832(12) 0.1451(2) 0.39995(12) 0.0395(5) Uani d . 1 . .
    C C2 0.47889(13) 0.3315(2) 0.36579(13) 0.0420(5) Uani d . 1 . .
    C C3 0.40694(13) 0.0971(2) 0.45135(13) 0.0415(5) Uani d . 1 . .
    C C4 0.38350(16) 0.1503(3) 0.50008(15) 0.0574(7) Uani d . 1 . .
    H H4 0.3837 0.234 0.51 0.069 Uiso calc R 1 . .
    C C5 0.35819(19) 0.0537(3) 0.53378(17) 0.0668(8) Uani d . 1 . .
    H H5 0.338 0.0618 0.5695 0.08 Uiso calc R 1 . .
    C C6 0.36918(17) -0.0499(3) 0.50399(17) 0.0626(7) Uani d . 1 . .
    H H6 0.358 -0.1279 0.5165 0.075 Uiso calc R 1 . .
    C C7 0.43616(13) 0.5172(2) 0.41091(12) 0.0422(5) Uani d . 1 . .
    H H7A 0.4716 0.58 0.4417 0.051 Uiso calc R 1 . .
    H H7B 0.4291 0.4577 0.4444 0.051 Uiso calc R 1 . .
    C C8 0.35843(13) 0.5760(2) 0.36437(12) 0.0414(5) Uani d . 1 . .
    C C9 0.29283(14) 0.5045(3) 0.32657(14) 0.0545(6) Uani d . 1 . .
    H H9 0.2976 0.4193 0.3272 0.065 Uiso calc R 1 . .
    C C10 0.22047(16) 0.5575(3) 0.28797(17) 0.0673(8) Uani d . 1 . .
    H H10 0.1768 0.5086 0.2627 0.081 Uiso calc R 1 . .
    C C11 0.21354(17) 0.6836(3) 0.28721(16) 0.0685(8) Uani d . 1 . .
    H H11 0.1648 0.72 0.2616 0.082 Uiso calc R 1 . .
    C C12 0.27814(18) 0.7558(3) 0.32403(17) 0.0681(8) Uani d . 1 . .
    H H12 0.2732 0.8409 0.3231 0.082 Uiso calc R 1 . .
    C C13 0.35041(16) 0.7019(2) 0.36246(15) 0.0540(6) Uani d . 1 . .
    H H13 0.3941 0.7512 0.3873 0.065 Uiso calc R 1 . .
    C C14 0.50761(15) 0.5373(2) 0.33057(14) 0.0495(6) Uani d . 1 . .
    H H14A 0.4777 0.6131 0.3175 0.059 Uiso calc R 1 . .
    H H14B 0.5031 0.4993 0.2842 0.059 Uiso calc R 1 . .
    C C15 0.59256(15) 0.5687(2) 0.37715(14) 0.0465(5) Uani d . 1 . .
    C C16 0.63705(15) 0.5165(2) 0.44601(14) 0.0533(6) Uani d . 1 . .
    H H16 0.615 0.4577 0.4658 0.064 Uiso calc R 1 . .
    C C17 0.71447(18) 0.5511(3) 0.48607(18) 0.0709(8) Uani d . 1 . .
    H H17 0.7439 0.516 0.5327 0.085 Uiso calc R 1 . .
    C C18 0.7477(2) 0.6370(4) 0.4571(2) 0.0827(10) Uani d . 1 . .
    H H18 0.7994 0.6608 0.4842 0.099 Uiso calc R 1 . .
    C C19 0.7043(2) 0.6874(3) 0.3881(2) 0.0791(10) Uani d . 1 . .
    H H19 0.727 0.7445 0.368 0.095 Uiso calc R 1 . .
    C C20 0.62787(18) 0.6542(3) 0.34867(18) 0.0621(7) Uani d . 1 . .
    H H20 0.599 0.6895 0.302 0.075 Uiso calc R 1 . .
    C C21 0.47872(13) -0.1453(2) 0.20874(13) 0.0441(5) Uani d . 1 . .
    C C22 0.59750(13) -0.0648(2) 0.21315(12) 0.0405(5) Uani d . 1 . .
    C C23 0.42344(14) -0.2456(2) 0.17448(13) 0.0491(6) Uani d . 1 . .
    C C24 0.42619(19) -0.3425(3) 0.13331(16) 0.0645(7) Uani d . 1 . .
    H H24 0.4649 -0.3597 0.1169 0.077 Uiso calc R 1 . .
    C C25 0.3587(2) -0.4131(3) 0.1198(2) 0.0890(11) Uani d . 1 . .
    H H25 0.3443 -0.4861 0.0927 0.107 Uiso calc R 1 . .
    C C26 0.3200(2) -0.3554(4) 0.1530(2) 0.0917(12) Uani d . 1 . .
    H H26 0.2728 -0.3822 0.1524 0.11 Uiso calc R 1 . .
    C C27 0.66466(15) -0.2122(2) 0.16429(13) 0.0476(6) Uani d . 1 . .
    H H27A 0.628 -0.2702 0.1693 0.057 Uiso calc R 1 . .
    H H27B 0.7168 -0.2456 0.191 0.057 Uiso calc R 1 . .
    C C28 0.64762(15) -0.1988(2) 0.08239(14) 0.0484(6) Uani d . 1 . .
    C C29 0.57841(18) -0.1499(3) 0.03292(17) 0.0744(9) Uani d . 1 . .
    H H29 0.5418 -0.1239 0.0501 0.089 Uiso calc R 1 . .
    C C30 0.5620(2) -0.1384(4) -0.04314(18) 0.0916(11) Uani d . 1 . .
    H H30 0.5149 -0.104 -0.0762 0.11 Uiso calc R 1 . .
    C C31 0.6151(2) -0.1776(4) -0.06883(19) 0.0873(11) Uani d . 1 . .
    H H31 0.6042 -0.1704 -0.1195 0.105 Uiso calc R 1 . .
    C C32 0.6840(2) -0.2271(3) -0.02047(19) 0.0816(10) Uani d . 1 . .
    H H32 0.7201 -0.2543 -0.0381 0.098 Uiso calc R 1 . .
    C C33 0.70071(19) -0.2372(3) 0.05522(17) 0.0648(7) Uani d . 1 . .
    H H33 0.7483 -0.2703 0.0881 0.078 Uiso calc R 1 . .
    C C34 0.72555(14) -0.0120(2) 0.21270(13) 0.0453(5) Uani d . 1 . .
    H H34A 0.7097 0.0719 0.2159 0.054 Uiso calc R 1 . .
    H H34B 0.7394 -0.0166 0.1704 0.054 Uiso calc R 1 . .
    C C35 0.79670(14) -0.0422(2) 0.28359(14) 0.0452(5) Uani d . 1 . .
    C C36 0.79724(17) -0.0283(3) 0.35352(16) 0.0621(7) Uani d . 1 . .
    H H36 0.7525 -0.0007 0.3577 0.074 Uiso calc R 1 . .
    C C37 0.8635(2) -0.0550(3) 0.41754(18) 0.0785(9) Uani d . 1 . .
    H H37 0.8628 -0.0459 0.4644 0.094 Uiso calc R 1 . .
    C C38 0.9302(2) -0.0947(3) 0.4126(2) 0.0787(9) Uani d . 1 . .
    H H38 0.9748 -0.1119 0.4558 0.094 Uiso calc R 1 . .
    C C39 0.93044(19) -0.1087(4) 0.3436(2) 0.0822(10) Uani d . 1 . .
    H H39 0.9754 -0.136 0.3397 0.099 Uiso calc R 1 . .
    C C40 0.86415(17) -0.0825(3) 0.27935(18) 0.0648(8) Uani d . 1 . .
    H H40 0.865 -0.0922 0.2326 0.078 Uiso calc R 1 . .
loop_
    _atom_site_aniso_label
    _atom_site_aniso_U_11
    _atom_site_aniso_U_22
    _atom_site_aniso_U_33
    _atom_site_aniso_U_12
    _atom_site_aniso_U_13
    _atom_site_aniso_U_23
    Cu 0.04319(18) 0.04824(19) 0.04929(19) 0.00021(12) 0.02570(14) -0.01030(13)
    S2 0.0615(4) 0.0452(4) 0.0818(5) -0.0050(3) 0.0489(4) -0.0158(3)
    S1 0.0980(6) 0.0474(4) 0.1073(6) -0.0094(4) 0.0828(5) -0.0144(4)
    O1 0.0552(10) 0.0469(9) 0.0563(10) -0.0054(7) 0.0336(8) -0.0133(8)
    O2 0.0590(11) 0.0696(13) 0.0804(13) -0.0178(9) 0.0454(10) -0.0342(10)
    O3 0.0683(11) 0.0439(9) 0.0703(12) -0.0069(8) 0.0403(10) -0.0053(9)
    O4 0.0626(12) 0.0881(16) 0.0874(15) -0.0211(11) 0.0405(11) -0.0213(12)
    N1 0.0440(10) 0.0412(10) 0.0481(10) 0.0014(8) 0.0252(9) -0.0018(9)
    N2 0.0474(11) 0.0409(10) 0.0433(10) 0.0041(8) 0.0218(9) 0.0028(8)
    N3 0.0473(11) 0.0462(11) 0.0446(10) -0.0001(9) 0.0233(9) -0.0041(9)
    N4 0.0487(11) 0.0396(10) 0.0472(11) 0.0025(8) 0.0279(9) -0.0029(8)
    C1 0.0328(11) 0.0457(13) 0.0402(11) 0.0035(9) 0.0154(9) -0.0033(10)
    C2 0.0432(12) 0.0420(12) 0.0429(12) 0.0009(9) 0.0202(10) -0.0027(10)
    C3 0.0412(12) 0.0375(12) 0.0477(12) -0.0010(9) 0.0204(10) -0.0025(10)
    C4 0.0742(18) 0.0493(14) 0.0653(16) 0.0050(13) 0.0456(15) -0.0022(13)
    C5 0.080(2) 0.073(2) 0.0662(18) 0.0004(15) 0.0490(16) 0.0085(15)
    C6 0.0674(18) 0.0558(16) 0.0739(19) -0.0076(13) 0.0389(15) 0.0094(14)
    C7 0.0445(12) 0.0419(12) 0.0371(11) 0.0055(10) 0.0140(10) -0.0031(10)
    C8 0.0432(12) 0.0443(13) 0.0358(11) 0.0047(10) 0.0157(10) -0.0013(9)
    C9 0.0476(14) 0.0512(15) 0.0579(15) 0.0003(11) 0.0153(12) -0.0010(12)
    C10 0.0427(14) 0.083(2) 0.0657(18) -0.0004(14) 0.0126(13) 0.0011(16)
    C11 0.0495(16) 0.090(2) 0.0579(16) 0.0248(15) 0.0144(13) 0.0093(16)
    C12 0.075(2) 0.0539(16) 0.0663(18) 0.0252(15) 0.0209(15) 0.0085(14)
    C13 0.0550(15) 0.0451(14) 0.0536(14) 0.0078(11) 0.0145(12) -0.0023(12)
    C14 0.0591(15) 0.0446(13) 0.0481(13) 0.0048(11) 0.0258(12) 0.0084(11)
    C15 0.0572(14) 0.0372(12) 0.0530(14) 0.0043(10) 0.0309(12) -0.0026(10)
    C16 0.0573(15) 0.0509(15) 0.0557(14) 0.0048(12) 0.0277(13) -0.0016(12)
    C17 0.0568(17) 0.080(2) 0.0663(18) 0.0095(15) 0.0166(15) -0.0163(16)
    C18 0.0609(19) 0.083(2) 0.113(3) -0.0150(17) 0.045(2) -0.037(2)
    C19 0.085(2) 0.0617(19) 0.115(3) -0.0185(17) 0.066(2) -0.0185(19)
    C20 0.079(2) 0.0470(15) 0.0763(18) -0.0002(13) 0.0483(16) 0.0032(13)
    C21 0.0447(12) 0.0476(13) 0.0416(12) -0.0001(10) 0.0198(10) -0.0043(10)
    C22 0.0472(12) 0.0414(12) 0.0390(11) 0.0047(10) 0.0240(10) 0.0021(9)
    C23 0.0489(14) 0.0550(15) 0.0448(13) -0.0050(11) 0.0210(11) -0.0044(11)
    C24 0.082(2) 0.0624(17) 0.0602(16) -0.0189(15) 0.0406(15) -0.0195(14)
    C25 0.111(3) 0.082(2) 0.072(2) -0.044(2) 0.037(2) -0.0325(18)
    C26 0.076(2) 0.110(3) 0.088(2) -0.046(2) 0.032(2) -0.019(2)
    C27 0.0567(14) 0.0395(12) 0.0550(14) 0.0068(10) 0.0316(12) -0.0018(11)
    C28 0.0561(14) 0.0446(13) 0.0512(13) -0.0004(11) 0.0290(12) -0.0095(11)
    C29 0.0671(19) 0.098(2) 0.0580(17) 0.0151(17) 0.0262(15) -0.0092(17)
    C30 0.084(2) 0.122(3) 0.0528(18) 0.013(2) 0.0128(17) -0.0080(19)
    C31 0.112(3) 0.101(3) 0.0537(17) -0.017(2) 0.040(2) -0.0148(18)
    C32 0.104(3) 0.093(2) 0.074(2) -0.003(2) 0.062(2) -0.0129(19)
    C33 0.0751(19) 0.0673(18) 0.0683(17) 0.0095(15) 0.0461(15) 0.0000(14)
    C34 0.0550(14) 0.0404(12) 0.0544(13) -0.0022(10) 0.0366(12) -0.0017(11)
    C35 0.0531(14) 0.0383(12) 0.0527(13) -0.0045(10) 0.0305(12) -0.0040(10)
    C36 0.0674(17) 0.0714(18) 0.0568(15) 0.0016(14) 0.0353(14) -0.0061(14)
    C37 0.086(2) 0.095(3) 0.0522(17) 0.0030(19) 0.0257(17) -0.0060(16)
    C38 0.069(2) 0.076(2) 0.071(2) 0.0052(16) 0.0100(17) -0.0041(16)
    C39 0.0589(19) 0.097(3) 0.087(2) 0.0159(17) 0.0274(18) -0.005(2)
    C40 0.0599(17) 0.079(2) 0.0643(17) 0.0119(14) 0.0345(15) -0.0024(14)
_geom_special_details
;
All s.u.'s (except the s.u. in the dihedral angle between two l.s. planes) are
estimated using the full covariance matrix. The cell s.u.'s are taken into
account individually in the estimation of s.u.'s in distances, angles and
torsion angles; correlations between s.u.'s in cell parameters are only used
when they are defined by crystal symmetry. An approximate (isotropic)
treatment of cell s.u.'s is used for estimating s.u.'s involving l.s. planes.
;
loop_
    _geom_bond_atom_site_label_1
    _geom_bond_atom_site_label_2
    _geom_bond_site_symmetry_2
    _geom_bond_distance
    _geom_bond_publ_flag
    Cu O1 . 1.9269(16) .
    Cu S1 . 2.2128(8) .
    O1 C1 . 1.257(3) .
    N1 C1 . 1.338(3) .
    Cu O2 . 1.9230(18) .
    Cu S2 . 2.2272(7) .
    S1 C2 . 1.726(2) .
    S2 C22 . 1.730(2) ?
    O2 C21 . 1.256(3) ?
    O3 C6 . 1.353(3) ?
    O3 C3 . 1.369(3) ?
    O4 C23 . 1.362(3) ?
    O4 C26 . 1.364(4) ?
    N1 C2 . 1.332(3) ?
    N2 C2 . 1.349(3) .
    N2 C14 . 1.463(3) ?
    N2 C7 . 1.472(3) ?
    N3 C21 . 1.326(3) ?
    N3 C22 . 1.342(3) ?
    N4 C22 . 1.342(3) ?
    N4 C34 . 1.470(3) ?
    N4 C27 . 1.474(3) ?
    C1 C3 . 1.462(3) ?
    C3 C4 . 1.341(3) ?
    C4 C5 . 1.425(4) ?
    C4 H4 . 0.93 ?
    C5 C6 . 1.325(4) ?
    C5 H5 . 0.93 ?
    C6 H6 . 0.93 ?
    C7 C8 . 1.506(3) ?
    C7 H7A . 0.97 ?
    C7 H7B . 0.97 ?
    C8 C13 . 1.376(3) ?
    C8 C9 . 1.384(3) ?
    C9 C10 . 1.379(4) ?
    C9 H9 . 0.93 ?
    C10 C11 . 1.376(4) ?
    C10 H10 . 0.93 ?
    C11 C12 . 1.372(4) ?
    C11 H11 . 0.93 ?
    C12 C13 . 1.380(4) ?
    C12 H12 . 0.93 ?
    C13 H13 . 0.93 ?
    C14 C15 . 1.513(4) ?
    C14 H14A . 0.97 ?
    C14 H14B . 0.97 ?
    C15 C16 . 1.379(4) ?
    C15 C20 . 1.389(4) ?
    C16 C17 . 1.388(4) ?
    C16 H16 . 0.93 ?
    C17 C18 . 1.373(5) ?
    C17 H17 . 0.93 ?
    C18 C19 . 1.369(5) ?
    C18 H18 . 0.93 ?
    C19 C20 . 1.367(5) ?
    C19 H19 . 0.93 ?
    C20 H20 . 0.93 ?
    C21 C23 . 1.462(3) ?
    C23 C24 . 1.342(4) ?
    C24 C25 . 1.412(4) ?
    C24 H24 . 0.93 ?
    C25 C26 . 1.322(5) ?
    C25 H25 . 0.93 ?
    C26 H26 . 0.93 ?
    C27 C28 . 1.508(3) ?
    C27 H27A . 0.97 ?
    C27 H27B . 0.97 ?
    C28 C29 . 1.366(4) ?
    C28 C33 . 1.380(4) ?
    C29 C30 . 1.397(4) ?
    C29 H29 . 0.93 ?
    C30 C31 . 1.364(5) ?
    C30 H30 . 0.93 ?
    C31 C32 . 1.358(5) ?
    C31 H31 . 0.93 ?
    C32 C33 . 1.388(4) ?
    C32 H32 . 0.93 ?
    C33 H33 . 0.93 ?
    C34 C35 . 1.509(3) ?
    C34 H34A . 0.97 ?
    C34 H34B . 0.97 ?
    C35 C40 . 1.379(4) ?
    C35 C36 . 1.376(3) ?
    C36 C37 . 1.381(4) ?
    C36 H36 . 0.93 ?
    C37 C38 . 1.370(5) ?
    C37 H37 . 0.93 ?
    C38 C39 . 1.365(5) ?
    C38 H38 . 0.93 ?
    C39 C40 . 1.382(5) ?
    C39 H39 . 0.93 ?
    C40 H40 . 0.93 ?
loop_
    _geom_angle_atom_site_label_1
    _geom_angle_atom_site_label_2
    _geom_angle_atom_site_label_3
    _geom_angle_site_symmetry_1
    _geom_angle_site_symmetry_3
    _geom_angle
    _geom_angle_publ_flag
    O2 Cu O1 . . 89.08(7) ?
    O2 Cu S1 . . 163.52(7) ?
    O1 Cu S1 . . 93.68(5) ?
    O2 Cu S2 . . 94.35(5) ?
    O1 Cu S2 . . 166.02(6) ?
    S1 Cu S2 . . 86.86(2) ?
    C22 S2 Cu . . 107.99(8) ?
    C2 S1 Cu . . 108.45(8) ?
    C1 O1 Cu . . 131.58(15) ?
    C21 O2 Cu . . 130.97(16) ?
    C6 O3 C3 . . 106.3(2) ?
    C23 O4 C26 . . 105.7(2) ?
    C2 N1 C1 . . 124.29(19) ?
    C2 N2 C14 . . 122.62(19) ?
    C2 N2 C7 . . 122.24(19) ?
    C14 N2 C7 . . 114.91(19) ?
    C21 N3 C22 . . 125.4(2) ?
    C22 N4 C34 . . 124.03(19) ?
    C22 N4 C27 . . 122.60(19) ?
    C34 N4 C27 . . 113.32(18) ?
    O1 C1 N1 . . 130.5(2) ?
    O1 C1 C3 . . 116.3(2) ?
    N1 C1 C3 . . 113.16(19) ?
    N1 C2 N2 . . 116.5(2) ?
    N1 C2 S1 . . 128.01(18) ?
    N2 C2 S1 . . 115.40(17) ?
    C4 C3 O3 . . 109.6(2) ?
    C4 C3 C1 . . 133.4(2) ?
    O3 C3 C1 . . 116.99(19) ?
    C3 C4 C5 . . 106.7(2) ?
    C3 C4 H4 . . 126.7 ?
    C5 C4 H4 . . 126.7 ?
    C6 C5 C4 . . 106.1(2) ?
    C6 C5 H5 . . 126.9 ?
    C4 C5 H5 . . 126.9 ?
    C5 C6 O3 . . 111.3(2) ?
    C5 C6 H6 . . 124.4 ?
    O3 C6 H6 . . 124.4 ?
    N2 C7 C8 . . 114.41(18) ?
    N2 C7 H7A . . 108.7 ?
    C8 C7 H7A . . 108.7 ?
    N2 C7 H7B . . 108.7 ?
    C8 C7 H7B . . 108.7 ?
    H7A C7 H7B . . 107.6 ?
    C13 C8 C9 . . 118.8(2) ?
    C13 C8 C7 . . 120.5(2) ?
    C9 C8 C7 . . 120.6(2) ?
    C10 C9 C8 . . 121.0(3) ?
    C10 C9 H9 . . 119.5 ?
    C8 C9 H9 . . 119.5 ?
    C11 C10 C9 . . 119.4(3) ?
    C11 C10 H10 . . 120.3 ?
    C9 C10 H10 . . 120.3 ?
    C12 C11 C10 . . 120.3(3) ?
    C12 C11 H11 . . 119.8 ?
    C10 C11 H11 . . 119.8 ?
    C11 C12 C13 . . 119.9(3) ?
    C11 C12 H12 . . 120 ?
    C13 C12 H12 . . 120 ?
    C12 C13 C8 . . 120.6(3) ?
    C12 C13 H13 . . 119.7 ?
    C8 C13 H13 . . 119.7 ?
    N2 C14 C15 . . 115.0(2) ?
    N2 C14 H14A . . 108.5 ?
    C15 C14 H14A . . 108.5 ?
    N2 C14 H14B . . 108.5 ?
    C15 C14 H14B . . 108.5 ?
    H14A C14 H14B . . 107.5 ?
    C16 C15 C20 . . 118.2(3) ?
    C16 C15 C14 . . 123.7(2) ?
    C20 C15 C14 . . 118.1(2) ?
    C15 C16 C17 . . 120.5(3) ?
    C15 C16 H16 . . 119.8 ?
    C17 C16 H16 . . 119.8 ?
    C18 C17 C16 . . 120.2(3) ?
    C18 C17 H17 . . 119.9 ?
    C16 C17 H17 . . 119.9 ?
    C19 C18 C17 . . 119.6(3) ?
    C19 C18 H18 . . 120.2 ?
    C17 C18 H18 . . 120.2 ?
    C18 C19 C20 . . 120.4(3) ?
    C18 C19 H19 . . 119.8 ?
    C20 C19 H19 . . 119.8 ?
    C19 C20 C15 . . 121.1(3) ?
    C19 C20 H20 . . 119.4 ?
    C15 C20 H20 . . 119.4 ?
    O2 C21 N3 . . 131.1(2) ?
    O2 C21 C23 . . 115.7(2) ?
    N3 C21 C23 . . 113.0(2) ?
    N3 C22 N4 . . 115.52(19) ?
    N3 C22 S2 . . 127.25(17) ?
    N4 C22 S2 . . 117.15(17) ?
    C24 C23 O4 . . 110.3(2) ?
    C24 C23 C21 . . 131.5(2) ?
    O4 C23 C21 . . 118.1(2) ?
    C23 C24 C25 . . 106.4(3) ?
    C23 C24 H24 . . 126.8 ?
    C25 C24 H24 . . 126.8 ?
    C26 C25 C24 . . 106.8(3) ?
    C26 C25 H25 . . 126.6 ?
    C24 C25 H25 . . 126.6 ?
    C25 C26 O4 . . 110.9(3) ?
    C25 C26 H26 . . 124.5 ?
    O4 C26 H26 . . 124.5 ?
    N4 C27 C28 . . 112.5(2) ?
    N4 C27 H27A . . 109.1 ?
    C28 C27 H27A . . 109.1 ?
    N4 C27 H27B . . 109.1 ?
    C28 C27 H27B . . 109.1 ?
    H27A C27 H27B . . 107.8 ?
    C29 C28 C33 . . 118.3(3) ?
    C29 C28 C27 . . 120.6(2) ?
    C33 C28 C27 . . 121.1(2) ?
    C28 C29 C30 . . 120.8(3) ?
    C28 C29 H29 . . 119.6 ?
    C30 C29 H29 . . 119.6 ?
    C31 C30 C29 . . 119.9(3) ?
    C31 C30 H30 . . 120.1 ?
    C29 C30 H30 . . 120.1 ?
    C32 C31 C30 . . 120.0(3) ?
    C32 C31 H31 . . 120 ?
    C30 C31 H31 . . 120 ?
    C31 C32 C33 . . 120.1(3) ?
    C31 C32 H32 . . 120 ?
    C33 C32 H32 . . 120 ?
    C28 C33 C32 . . 120.9(3) ?
    C28 C33 H33 . . 119.6 ?
    C32 C33 H33 . . 119.6 ?
    N4 C34 C35 . . 113.34(19) ?
    N4 C34 H34A . . 108.9 ?
    C35 C34 H34A . . 108.9 ?
    N4 C34 H34B . . 108.9 ?
    C35 C34 H34B . . 108.9 ?
    H34A C34 H34B . . 107.7 ?
    C40 C35 C36 . . 118.2(3) ?
    C40 C35 C34 . . 119.9(2) ?
    C36 C35 C34 . . 121.9(2) ?
    C35 C36 C37 . . 120.7(3) ?
    C35 C36 H36 . . 119.6 ?
    C37 C36 H36 . . 119.6 ?
    C38 C37 C36 . . 120.5(3) ?
    C38 C37 H37 . . 119.7 ?
    C36 C37 H37 . . 119.7 ?
    C39 C38 C37 . . 119.3(3) ?
    C39 C38 H38 . . 120.3 ?
    C37 C38 H38 . . 120.3 ?
    C38 C39 C40 . . 120.3(3) ?
    C38 C39 H39 . . 119.9 ?
    C40 C39 H39 . . 119.9 ?
    C35 C40 C39 . . 120.9(3) ?
    C35 C40 H40 . . 119.5 ?
    C39 C40 H40 . . 119.5 ?
loop_
    _geom_torsion_atom_site_label_1
    _geom_torsion_atom_site_label_2
    _geom_torsion_atom_site_label_3
    _geom_torsion_atom_site_label_4
    _geom_torsion_site_symmetry_1
    _geom_torsion_site_symmetry_2
    _geom_torsion_site_symmetry_3
    _geom_torsion_site_symmetry_4
    _geom_torsion
    _geom_torsion_publ_flag
    O2 Cu S2 C22 . . . . -9.59(11) ?
    O1 Cu S2 C22 . . . . 94.2(2) ?
    S1 Cu S2 C22 . . . . -173.12(9) ?
    O2 Cu S1 C2 . . . . 89.5(2) ?
    O1 Cu S1 C2 . . . . -9.81(11) ?
    S2 Cu S1 C2 . . . . -175.82(9) ?
    O2 Cu O1 C1 . . . . -168.3(2) ?
    S1 Cu O1 C1 . . . . -4.5(2) ?
    S2 Cu O1 C1 . . . . 87.3(3) ?
    O1 Cu O2 C21 . . . . -169.5(3) ?
    S1 Cu O2 C21 . . . . 90.5(3) ?
    S2 Cu O2 C21 . . . . -3.1(3) ?
    Cu O1 C1 N1 . . . . 16.9(4) ?
    Cu O1 C1 C3 . . . . -166.58(16) ?
    C2 N1 C1 O1 . . . . -8.8(4) ?
    C2 N1 C1 C3 . . . . 174.5(2) ?
    C1 N1 C2 N2 . . . . 171.5(2) ?
    C1 N1 C2 S1 . . . . -12.3(3) ?
    C14 N2 C2 N1 . . . . 178.3(2) ?
    C7 N2 C2 N1 . . . . 4.1(3) ?
    C14 N2 C2 S1 . . . . 1.6(3) ?
    C7 N2 C2 S1 . . . . -172.62(16) ?
    Cu S1 C2 N1 . . . . 19.6(2) ?
    Cu S1 C2 N2 . . . . -164.11(15) ?
    C6 O3 C3 C4 . . . . 0.4(3) ?
    C6 O3 C3 C1 . . . . 180.0(2) ?
    O1 C1 C3 C4 . . . . -176.3(3) ?
    N1 C1 C3 C4 . . . . 0.8(4) ?
    O1 C1 C3 O3 . . . . 4.2(3) ?
    N1 C1 C3 O3 . . . . -178.7(2) ?
    O3 C3 C4 C5 . . . . -0.8(3) ?
    C1 C3 C4 C5 . . . . 179.7(3) ?
    C3 C4 C5 C6 . . . . 0.9(3) ?
    C4 C5 C6 O3 . . . . -0.7(4) ?
    C3 O3 C6 C5 . . . . 0.2(3) ?
    C2 N2 C7 C8 . . . . -109.9(2) ?
    C14 N2 C7 C8 . . . . 75.5(3) ?
    N2 C7 C8 C13 . . . . -112.8(3) ?
    N2 C7 C8 C9 . . . . 71.2(3) ?
    C13 C8 C9 C10 . . . . -0.4(4) ?
    C7 C8 C9 C10 . . . . 175.6(2) ?
    C8 C9 C10 C11 . . . . -0.1(4) ?
    C9 C10 C11 C12 . . . . 0.5(5) ?
    C10 C11 C12 C13 . . . . -0.4(5) ?
    C11 C12 C13 C8 . . . . -0.1(4) ?
    C9 C8 C13 C12 . . . . 0.5(4) ?
    C7 C8 C13 C12 . . . . -175.5(2) ?
    C2 N2 C14 C15 . . . . -84.6(3) ?
    C7 N2 C14 C15 . . . . 89.9(2) ?
    N2 C14 C15 C16 . . . . 5.7(3) ?
    N2 C14 C15 C20 . . . . -174.8(2) ?
    C20 C15 C16 C17 . . . . 1.4(4) ?
    C14 C15 C16 C17 . . . . -179.1(2) ?
    C15 C16 C17 C18 . . . . -0.6(4) ?
    C16 C17 C18 C19 . . . . -0.7(5) ?
    C17 C18 C19 C20 . . . . 1.1(5) ?
    C18 C19 C20 C15 . . . . -0.3(5) ?
    C16 C15 C20 C19 . . . . -0.9(4) ?
    C14 C15 C20 C19 . . . . 179.6(3) ?
    Cu O2 C21 N3 . . . . 13.8(4) ?
    Cu O2 C21 C23 . . . . -170.15(19) ?
    C22 N3 C21 O2 . . . . -6.4(4) ?
    C22 N3 C21 C23 . . . . 177.5(2) ?
    C21 N3 C22 N4 . . . . 170.6(2) ?
    C21 N3 C22 S2 . . . . -12.8(4) ?
    C34 N4 C22 N3 . . . . 175.0(2) ?
    C27 N4 C22 N3 . . . . -2.1(3) ?
    C34 N4 C22 S2 . . . . -1.9(3) ?
    C27 N4 C22 S2 . . . . -179.00(17) ?
    Cu S2 C22 N3 . . . . 18.8(2) ?
    Cu S2 C22 N4 . . . . -164.70(15) ?
    C26 O4 C23 C24 . . . . -0.7(3) ?
    C26 O4 C23 C21 . . . . -177.1(3) ?
    O2 C21 C23 C24 . . . . -172.0(3) ?
    N3 C21 C23 C24 . . . . 4.8(4) ?
    O2 C21 C23 O4 . . . . 3.4(4) ?
    N3 C21 C23 O4 . . . . -179.8(2) ?
    O4 C23 C24 C25 . . . . 0.4(4) ?
    C21 C23 C24 C25 . . . . 176.1(3) ?
    C23 C24 C25 C26 . . . . 0.1(4) ?
    C24 C25 C26 O4 . . . . -0.5(5) ?
    C23 O4 C26 C25 . . . . 0.8(4) ?
    C22 N4 C27 C28 . . . . 103.0(3) ?
    C34 N4 C27 C28 . . . . -74.3(3) ?
    N4 C27 C28 C29 . . . . -56.7(3) ?
    N4 C27 C28 C33 . . . . 124.3(3) ?
    C33 C28 C29 C30 . . . . -0.3(5) ?
    C27 C28 C29 C30 . . . . -179.4(3) ?
    C28 C29 C30 C31 . . . . 0.7(6) ?
    C29 C30 C31 C32 . . . . -0.4(6) ?
    C30 C31 C32 C33 . . . . -0.4(6) ?
    C29 C28 C33 C32 . . . . -0.4(5) ?
    C27 C28 C33 C32 . . . . 178.6(3) ?
    C31 C32 C33 C28 . . . . 0.8(5) ?
    C22 N4 C34 C35 . . . . 101.4(3) ?
    C27 N4 C34 C35 . . . . -81.2(2) ?
    N4 C34 C35 C40 . . . . 114.7(3) ?
    N4 C34 C35 C36 . . . . -66.7(3) ?
    C40 C35 C36 C37 . . . . -0.5(4) ?
    C34 C35 C36 C37 . . . . -179.1(3) ?
    C35 C36 C37 C38 . . . . 0.6(5) ?
    C36 C37 C38 C39 . . . . -0.5(6) ?
    C37 C38 C39 C40 . . . . 0.3(6) ?
    C36 C35 C40 C39 . . . . 0.2(5) ?
    C34 C35 C40 C39 . . . . 178.9(3) ?
    C38 C39 C40 C35 . . . . -0.2(5) ?
