# Supplementary material for: cis-Bis[1,1-dibenzyl-3-(furan-2-yl­carbonyl)thio­ureato-κ2 O,S]copper(II)
Source: Acta Crystallogr Sect E Struct Rep Online. 2011 Apr 22;67(Pt 5):m621. doi: 10.1107/S160053681101422X (PMC3089162; doi:10.1107/S160053681101422X)
Supplement: Supplementary file 2 [file e-67-0m621-Isup2.hkl]

#
# h,k,l, Fc-squared, Fo-squared, sigma(Fo-squared) and status flag
#
data_I
_shelx_title ' Compound X'
_shelx_refln_list_code          4
_shelx_F_calc_maximum      200.85
_exptl_crystal_F_000      1580.00
_reflns_d_resolution_high  0.7923
 
loop_
 _symmetry_equiv_pos_as_xyz
 'x, y, z'
 '-x+1/2, y+1/2, -z+1/2'
 '-x, -y, -z'
 'x-1/2, -y-1/2, z-1/2'
 
_cell_length_a    18.8390
_cell_length_b    10.8730
_cell_length_c    19.6200
_cell_angle_alpha  90.000
_cell_angle_beta  114.748
_cell_angle_gamma  90.000
 
_shelx_F_squared_multiplier     1.000
 
loop_
 _refln_index_h
 _refln_index_k
 _refln_index_l
 _refln_F_squared_calc
 _refln_F_squared_meas
 _refln_F_squared_sigma
 _refln_observed_status
   4   0   0       66.16       83.95      4.82 o
   6   0   0     1689.60     1491.76     33.44 o
   8   0   0     3502.86     3182.83     59.51 o
  10   0   0     1071.94      960.17     33.03 o
  12   0   0       55.57       54.44     12.90 o
  14   0   0     2697.11     2761.32     78.91 o
  16   0   0      101.56       88.34     11.34 o
  18   0   0       11.43       24.38      9.85 o
  20   0   0      233.29      271.90     32.39 o
   2   1   0     1445.84     1076.78    189.74 o
   3   1   0    11758.56    11442.51    147.89 o
   4   1   0     3010.75     2745.07     39.75 o
   5   1   0      694.34      741.32     13.79 o
   6   1   0      468.18      437.27     12.22 o
   7   1   0      948.75      837.56     16.30 o
   8   1   0     1787.74     1670.98     25.87 o
   9   1   0     3913.66     3654.03     52.78 o
  10   1   0      637.07      604.33     14.08 o
  11   1   0     2940.89     2830.02     58.63 o
  12   1   0      266.04      279.30      9.62 o
  13   1   0      393.38      372.88     13.24 o
  14   1   0      603.10      558.46     15.08 o
  15   1   0      792.17      801.87     23.13 o
  16   1   0      494.74      449.67     14.18 o
  17   1   0      369.18      395.04     15.30 o
  18   1   0      114.66      113.47      8.89 o
  19   1   0      438.40      443.64     15.03 o
  20   1   0       13.68       17.07      9.75 o
  21   1   0      142.28      124.45     27.63 o
   0   2   0    18638.90    16821.61    563.42 o
   1   2   0    22599.99    21915.15    725.22 o
   2   2   0     2890.10     2550.90     46.38 o
   3   2   0    12330.46    12303.47    234.16 o
   4   2   0      134.40       95.68      3.85 o
   5   2   0     1985.96     1989.83     36.46 o
   6   2   0       12.24       14.12      2.82 o
   7   2   0     1091.60     1072.61     22.39 o
   8   2   0     5278.83     5402.72     87.77 o
   9   2   0      893.59      828.92     16.39 o
  10   2   0     4711.40     5089.86     74.00 o
  11   2   0     5715.54     6155.49    122.58 o
  12   2   0      270.15      225.65      9.91 o
  13   2   0     4202.72     4447.49     76.20 o
  14   2   0      421.09      376.48     21.34 o
  15   2   0      244.07      230.00     10.44 o
  16   2   0       13.70       19.47      6.72 o
  17   2   0      231.41      210.34     14.32 o
  18   2   0       82.39       90.82      8.77 o
  19   2   0       80.31       87.18     16.76 o
  20   2   0      106.26       90.24     22.98 o
  21   2   0       79.48      110.42     24.60 o
   1   3   0     1992.03     1885.44     35.93 o
   2   3   0     3908.96     3796.03     54.78 o
   3   3   0      817.54      826.81     16.65 o
   4   3   0      942.37     1104.93     24.70 o
   5   3   0      498.76      586.77     12.02 o
   6   3   0      188.34      168.71      5.79 o
   7   3   0      334.34      309.40      7.91 o
   8   3   0       54.03       84.22      4.58 o
   9   3   0       86.30       73.52      6.11 o
  10   3   0      185.79      143.06     17.09 o
  11   3   0       38.82       37.94      5.39 o
  12   3   0     1313.01     1348.77     26.90 o
  13   3   0        3.52       20.93      7.15 o
  14   3   0        4.15       15.25      5.44 o
  15   3   0      277.42      298.46     17.53 o
  16   3   0      400.49      417.78     18.28 o
  17   3   0       48.02       50.53     10.28 o
  18   3   0      298.42      291.64     15.03 o
  19   3   0       33.13       27.59      9.48 o
  20   3   0      169.97      173.46     23.55 o
   0   4   0      123.16      127.48     17.28 o
   1   4   0       84.36       78.39      6.03 o
   2   4   0    12648.31    12384.99    183.54 o
   3   4   0     5865.08     6115.49    110.76 o
   4   4   0       46.39       59.40      4.57 o
   5   4   0     1585.85     1721.68     29.90 o
   6   4   0       30.66       29.34      3.19 o
   7   4   0      250.12      287.03      8.47 o
   8   4   0      460.31      435.10     12.76 o
   9   4   0      213.65      217.35      7.26 o
  10   4   0      131.47      114.71      7.14 o
  11   4   0     1881.98     1758.11     54.06 o
  12   4   0     1656.19     1647.09     49.76 o
  13   4   0     2487.34     2627.49     60.16 o
  14   4   0       49.02       33.48      7.71 o
  15   4   0      250.62      241.38     11.07 o
  16   4   0       77.70       79.28      9.66 o
  17   4   0       10.16       18.46      7.06 o
  18   4   0        2.49       15.69      7.97 o
  19   4   0       66.15       43.96     12.78 o
  20   4   0        0.79       39.21     21.74 o
   1   5   0    16849.90    16763.78    323.43 o
   2   5   0     7173.88     6941.28    153.29 o
   3   5   0    11420.49    11501.95    208.86 o
   4   5   0     2691.54     2592.99     50.61 o
   5   5   0     3332.24     3335.41     53.60 o
   6   5   0      625.44      601.23     13.52 o
   7   5   0      690.15      618.95     16.28 o
   8   5   0       33.82       23.30      4.53 o
   9   5   0     1220.86     1235.58     22.76 o
  10   5   0     1340.41     1389.21     31.30 o
  11   5   0     1011.91     1025.34     21.15 o
  12   5   0       84.10       78.05      6.73 o
  13   5   0        4.98       10.80      4.11 o
  14   5   0       22.66       19.64      6.25 o
  15   5   0       21.91       27.37      8.00 o
  16   5   0      178.42      153.22     11.73 o
  17   5   0        0.73       14.25      8.26 o
  18   5   0       24.94       31.96     14.16 o
  19   5   0      110.27       91.36     24.76 o
  20   5   0       15.69       35.11     26.30 o
   0   6   0    17648.82    17533.10    472.54 o
   1   6   0      515.85      590.95     20.07 o
   2   6   0     7567.38     7359.04    124.91 o
   3   6   0     2605.71     2989.06     56.70 o
   4   6   0       82.32       48.42      5.10 o
   5   6   0      626.63      632.36     14.48 o
   6   6   0     1279.47     1271.01     23.23 o
   7   6   0      170.36      154.55      5.91 o
   8   6   0     1383.94     1429.68     32.12 o
   9   6   0      531.00      537.65     13.34 o
  10   6   0      479.05      521.25     14.75 o
  11   6   0        0.60       12.37      5.07 o
  12   6   0      948.95      989.88     29.65 o
  13   6   0       98.64       75.60     11.22 o
  14   6   0      124.23      111.46     15.18 o
  15   6   0        2.09       17.07      7.11 o
  16   6   0       16.26       25.44     15.91 o
  17   6   0        6.48       20.50     10.13 o
  18   6   0       41.34       42.42     12.74 o
  19   6   0       21.67       32.76     18.27 o
   1   7   0     1912.58     1819.34     37.74 o
   2   7   0      607.52      545.28     19.43 o
   3   7   0       27.69       18.06      5.28 o
   4   7   0      419.23      437.04     23.39 o
   5   7   0      930.76      951.71     20.53 o
   6   7   0      253.43      258.61      9.99 o
   7   7   0      680.46      705.07     19.38 o
   8   7   0      340.89      339.28     10.01 o
   9   7   0     1391.07     1503.29     29.40 o
  10   7   0     1033.57     1129.53     22.90 o
  11   7   0     2161.12     2298.01     42.90 o
  12   7   0        4.04       15.81      7.36 o
  13   7   0      486.67      481.89     16.62 o
  14   7   0      254.44      204.08     11.74 o
  15   7   0       29.52       33.04      9.60 o
  16   7   0       88.44       79.28     12.26 o
  17   7   0       70.38       70.48     16.09 o
  18   7   0       42.19       32.63     14.28 o
   0   8   0     2906.06     3135.25     92.67 o
   1   8   0      139.72      146.70      7.51 o
   2   8   0     1301.67     1263.99     35.82 o
   3   8   0       30.08       26.90      5.72 o
   4   8   0        4.87        9.62      4.72 o
   5   8   0      891.63      906.36     25.23 o
   6   8   0      954.38      902.73     25.96 o
   7   8   0       97.36       80.64      9.81 o
   8   8   0     1372.13     1464.69     29.51 o
   9   8   0     1113.71     1184.00     24.67 o
  10   8   0      882.99      951.60     34.49 o
  11   8   0       75.63       64.44      8.83 o
  12   8   0       56.43       64.13      9.92 o
  13   8   0        3.83       14.79      6.62 o
  14   8   0       12.99       16.42      9.51 o
  15   8   0       27.33       41.28     19.46 o
  16   8   0       41.77       37.60     12.46 o
  17   8   0        2.05       17.03      9.61 o
   1   9   0     1163.66     1155.43     27.95 o
   2   9   0       51.79       43.08      5.74 o
   3   9   0      913.09      948.90     23.78 o
   4   9   0      518.24      542.05     16.95 o
   5   9   0       39.17       23.22      6.85 o
   6   9   0        6.43        9.39      3.71 o
   7   9   0        2.50        9.19     16.27 o
   8   9   0      294.51      337.51     12.80 o
   9   9   0       19.44       31.56      7.89 o
  10   9   0      445.73      441.76     17.39 o
  11   9   0       98.88       79.92      9.59 o
  12   9   0      101.47      105.21     10.67 o
  13   9   0       54.51       48.68     13.65 o
  14   9   0       25.47       21.58     11.92 o
  15   9   0       14.65       17.01      9.02 o
  16   9   0       45.49       35.29     22.23 o
   0  10   0      348.77      381.59     21.80 o
   1  10   0      100.49      106.76     12.16 o
   2  10   0      132.00      116.51      8.70 o
   3  10   0       76.03       69.16      7.19 o
   4  10   0       34.52       24.22      6.66 o
   5  10   0      505.24      574.67     23.01 o
   6  10   0      177.73      151.44     11.70 o
   7  10   0      236.02      221.86     14.07 o
   8  10   0       14.42       26.23      8.42 o
   9  10   0        4.21       16.90      6.58 o
  10  10   0        1.40       13.07      6.57 o
  11  10   0      344.82      285.00     16.05 o
  12  10   0      222.46      192.63     14.75 o
  13  10   0      287.97      223.90     32.68 o
  14  10   0       29.11       16.27      8.13 o
   1  11   0      617.07      654.38     18.88 o
   2  11   0        4.38       19.45      6.80 o
   3  11   0      574.79      569.90     23.01 o
   4  11   0       78.59       63.37      7.67 o
   5  11   0      226.71      221.60     13.90 o
   6  11   0       73.17       70.22     10.34 o
   7  11   0       62.21       71.74      9.24 o
   8  11   0       19.50       11.12      4.67 o
   9  11   0      126.54       83.68     16.66 o
  10  11   0       30.81       44.96     20.97 o
  11  11   0      100.44      100.45     15.78 o
  12  11   0        6.81       15.47     11.64 o
   0  12   0      793.38      766.54     29.51 o
   1  12   0       12.45       21.40      5.75 o
   2  12   0      281.63      295.49     11.98 o
   3  12   0       11.20       13.60      4.94 o
   4  12   0        8.36       23.75      6.12 o
   5  12   0        3.33       20.92     11.79 o
   6  12   0       21.85       40.09     18.36 o
   7  12   0       38.28       37.00     12.30 o
   8  12   0       96.35       75.27     18.17 o
   9  12   0       11.77       17.18      9.27 o
   1  13   0      271.03      255.03     31.80 o
   2  13   0       25.70       28.05      9.97 o
   3  13   0      141.02      120.04     20.39 o
   4  13   0       36.26       56.22     33.69 o
 -21   0   1       45.10       96.57     23.76 o
 -19   0   1       36.60       43.16     17.15 o
 -17   0   1       16.85       10.83      7.10 o
 -15   0   1      334.51      318.74     14.86 o
 -13   0   1     4472.76     4605.05     97.27 o
 -11   0   1     3750.60     4194.80     88.08 o
  -9   0   1     2591.16     2861.43     62.12 o
  -7   0   1     6999.99     7118.95    159.90 o
  -5   0   1      508.35      526.08     13.41 o
  -3   0   1     2366.78     2322.05    215.81 o
   3   0   1    15734.57    14863.72    244.86 o
   5   0   1     1647.79     1768.04     40.13 o
   7   0   1       80.80       54.82      6.22 o
   9   0   1     3486.74     3697.41     80.87 o
  11   0   1      660.58      615.42     19.09 o
  13   0   1     2104.96     2033.31     50.59 o
  15   0   1      272.57      262.25     13.83 o
  17   0   1      119.09      121.02      9.64 o
  19   0   1      102.20      136.66     25.48 o
 -21   1   1        1.43       20.93     12.30 o
 -20   1   1       34.19       52.73     16.99 o
 -19   1   1       59.31       60.08     11.04 o
 -18   1   1        0.91       10.74      5.18 o
 -17   1   1       45.51       41.71     10.29 o
 -16   1   1       32.36       26.40      6.98 o
 -15   1   1      255.54      242.00     24.52 o
 -14   1   1     2060.76     2124.50     36.70 o
 -13   1   1        1.77       12.24      5.01 o
 -12   1   1      726.71      700.20     14.80 o
 -11   1   1     1258.53     1214.23     32.67 o
 -10   1   1       77.46       84.32      5.64 o
  -9   1   1     2316.03     2501.50     58.47 o
  -8   1   1        1.49        9.84      2.97 o
  -7   1   1      146.42      152.09      4.94 o
  -6   1   1     1518.84     1404.41     22.68 o
  -5   1   1       96.04       95.46      3.68 o
  -4   1   1     6084.16     6028.15     80.58 o
  -3   1   1    17907.01    16694.35    391.89 o
   2   1   1     4095.88     3827.85     55.80 o
   4   1   1     5199.69     5113.78     65.03 o
   5   1   1     5109.57     5308.75     70.80 o
   6   1   1      356.99      355.62      8.86 o
   7   1   1     1229.65     1212.81     20.55 o
   8   1   1      961.92      916.80     17.44 o
   9   1   1      852.23      820.35     21.40 o
  10   1   1      540.27      526.36     11.65 o
  11   1   1      166.81      139.22      6.20 o
  12   1   1     1627.57     1661.70     29.27 o
  13   1   1      149.08      156.29      6.91 o
  14   1   1     1728.63     1889.70     33.56 o
  15   1   1        0.57       13.18      5.35 o
  16   1   1      365.97      348.23     10.04 o
  17   1   1      281.97      285.94     12.70 o
  18   1   1      123.78      121.84     13.52 o
  19   1   1      101.84      118.85     33.28 o
  20   1   1      150.09      159.54     22.67 o
 -21   2   1       57.49       43.25     16.56 o
 -20   2   1      323.16      361.51     22.23 o
 -19   2   1       87.94       92.44     10.93 o
 -18   2   1      759.07      735.28     25.29 o
 -17   2   1      363.57      380.90     12.65 o
 -16   2   1     1362.13     1461.89     30.21 o
 -15   2   1      255.71      254.50     12.26 o
 -14   2   1     1732.08     1846.04     34.47 o
 -13   2   1        0.90        8.58      4.81 o
 -12   2   1     2102.72     2206.37     40.79 o
 -11   2   1      204.42      191.56      7.76 o
 -10   2   1     7386.25     7051.59    114.25 o
  -9   2   1     1501.84     1613.35     31.51 o
  -8   2   1     3109.93     2922.45     42.53 o
  -7   2   1     7095.32     7600.11    105.87 o
  -6   2   1     1001.60      907.33     16.45 o
  -5   2   1      548.56      529.31     10.74 o
  -4   2   1      215.74      186.59      5.22 o
  -3   2   1     5211.70     5059.69    103.20 o
  -2   2   1    18724.91    18404.90    610.21 o
  -1   2   1      645.95      630.09     19.83 o
   0   2   1     8241.51     7536.65    178.87 o
   2   2   1    11113.96    10841.43    274.57 o
   3   2   1     1139.43     1258.75     22.03 o
   4   2   1       42.30       24.34      3.62 o
   5   2   1     1676.32     1731.33     29.67 o
   6   2   1      866.41     1114.92     22.02 o
   7   2   1     1613.18     1715.19     39.50 o
   8   2   1     3664.94     3782.44     64.21 o
   9   2   1        1.59       13.24      5.84 o
  10   2   1     3758.50     3739.94     77.99 o
  11   2   1      484.32      452.09     10.82 o
  12   2   1     1126.37     1158.10     33.55 o
  13   2   1      473.42      458.07     11.84 o
  14   2   1      324.00      295.63     12.34 o
  15   2   1     1052.57     1073.77     28.30 o
  16   2   1       62.87       70.61      8.59 o
  17   2   1       62.59       69.95     13.26 o
  18   2   1      136.54      141.48     11.08 o
  19   2   1       63.22       81.75     17.14 o
  20   2   1       75.93       47.50     15.10 o
 -21   3   1       90.32       40.73     18.09 o
 -20   3   1        1.53       16.85      9.21 o
 -19   3   1      381.68      352.06     27.39 o
 -18   3   1      113.13      114.40     12.64 o
 -17   3   1      291.00      308.83     13.38 o
 -16   3   1      105.61      102.40      7.81 o
 -15   3   1     1203.68     1290.19     24.67 o
 -14   3   1      135.12      118.50      8.38 o
 -13   3   1     2384.95     2421.71     49.27 o
 -12   3   1       39.64       29.13      5.84 o
 -11   3   1     2710.03     2640.09     48.45 o
 -10   3   1      952.25      993.17     19.64 o
  -9   3   1     7079.23     7220.35    111.17 o
  -8   3   1     2117.60     2510.19     45.53 o
  -7   3   1       19.81       21.81      3.49 o
  -6   3   1       16.46       47.00      3.75 o
  -5   3   1      952.62      963.08     17.92 o
  -4   3   1     1783.47     1614.57     27.94 o
  -3   3   1       19.15       26.46      3.18 o
  -2   3   1       71.38       63.93      4.58 o
  -1   3   1       28.73       62.17      8.72 o
   0   3   1     6533.42     6267.21    150.82 o
   1   3   1    39495.36    36686.20   1910.57 o
   2   3   1       87.20       91.39      4.60 o
   3   3   1       35.28       53.90      8.03 o
   4   3   1        4.30        6.52      2.05 o
   5   3   1     1564.40     1399.48     23.45 o
   6   3   1     1154.72     1217.10     22.82 o
   7   3   1     1022.45      834.70     16.29 o
   8   3   1       97.76      121.74     11.09 o
   9   3   1     5228.79     5224.40     85.26 o
  10   3   1      221.57      234.62     11.72 o
  11   3   1     1976.88     2020.64     34.04 o
  12   3   1        0.15       10.49      4.49 o
  13   3   1     1105.72     1158.61     25.42 o
  14   3   1       29.84       30.26      6.58 o
  15   3   1      902.23      916.17     23.48 o
  16   3   1        1.97       15.10      7.08 o
  17   3   1       45.36       35.27     10.27 o
  18   3   1        0.54       19.38     10.87 o
  19   3   1       13.16       27.39     12.59 o
  20   3   1       75.73       58.41     18.80 o
 -20   4   1      201.78      172.00     19.69 o
 -19   4   1        1.47       19.31     10.99 o
 -18   4   1      338.13      361.95     19.27 o
 -17   4   1        2.98       19.56      7.43 o
 -16   4   1      108.14      106.51     12.02 o
 -15   4   1       59.49       57.11      7.81 o
 -14   4   1      413.85      370.25     12.79 o
 -13   4   1        2.38       10.60      4.80 o
 -12   4   1     3070.15     3170.28     50.93 o
 -11   4   1      727.96      772.05     23.65 o
 -10   4   1     4834.90     4719.85     81.61 o
  -9   4   1      942.52      987.62     16.94 o
  -8   4   1     3298.84     3168.93     46.95 o
  -7   4   1     2751.58     2729.38     41.10 o
  -6   4   1     1492.81     1454.48     24.45 o
  -5   4   1     1476.67     1306.67     23.70 o
  -4   4   1     8876.25     8194.48    152.42 o
  -3   4   1     6977.64     7009.13    116.63 o
  -2   4   1    21942.27    20992.59    494.21 o
  -1   4   1     6428.85     6511.46    119.59 o
   0   4   1     7319.60     6919.88    119.33 o
   1   4   1     1696.28     1634.16     34.78 o
   2   4   1    17091.64    17076.18    329.55 o
   3   4   1      129.25      135.45      6.53 o
   4   4   1     5324.48     5271.09     83.26 o
   5   4   1       32.13       24.94      4.19 o
   6   4   1     3392.74     3414.46     48.38 o
   7   4   1       48.48       41.82      4.88 o
   8   4   1     3610.38     3745.16     62.17 o
   9   4   1      194.39      196.70      8.01 o
  10   4   1      408.69      392.53     14.56 o
  11   4   1        7.09       11.23      5.36 o
  12   4   1      627.95      639.03     19.70 o
  13   4   1        1.57       15.76      5.96 o
  14   4   1        1.34       11.88      4.79 o
  15   4   1       73.60       68.80     12.50 o
  16   4   1        4.02       21.80      8.97 o
  17   4   1        6.83       13.93      7.30 o
  18   4   1       68.79       99.92     13.46 o
  19   4   1        1.94       20.35     10.04 o
  20   4   1        9.81       23.04     17.66 o
 -20   5   1       30.99       30.75     14.24 o
 -19   5   1      136.93      113.30     15.72 o
 -18   5   1        1.92       16.27      8.06 o
 -17   5   1      120.43      120.15     11.51 o
 -16   5   1       29.40       27.99      7.41 o
 -15   5   1       15.28       25.94      9.26 o
 -14   5   1       41.16       38.46      7.24 o
 -13   5   1        7.32       17.28      6.10 o
 -12   5   1     1699.17     1738.07     30.35 o
 -11   5   1      673.12      651.44     13.79 o
 -10   5   1      934.88      945.55     18.45 o
  -9   5   1      581.08      549.79     11.85 o
  -8   5   1       62.06       76.48      5.24 o
  -7   5   1       48.81       32.16      4.51 o
  -6   5   1     1103.02     1149.57     20.73 o
  -5   5   1     3265.43     3275.82     55.07 o
  -4   5   1       47.52       59.51      5.46 o
  -3   5   1     2576.06     2672.93     46.12 o
  -2   5   1       80.24       76.36      5.41 o
  -1   5   1     8659.89     8623.29    168.10 o
   0   5   1    11868.01    12007.69    232.73 o
   1   5   1     3207.03     2989.85     57.76 o
   2   5   1     2785.03     2740.21     57.75 o
   3   5   1     6853.86     6811.61    103.31 o
   4   5   1       35.86       27.09      4.28 o
   5   5   1     3271.71     3554.92     62.33 o
   6   5   1      347.03      329.93     11.98 o
   7   5   1      685.56      706.72     14.17 o
   8   5   1        3.36       10.25      3.95 o
   9   5   1      386.36      365.68     16.57 o
  10   5   1      173.89      168.45      8.54 o
  11   5   1        5.54       10.76      4.57 o
  12   5   1     1313.28     1332.40     52.23 o
  13   5   1      577.98      568.09     20.41 o
  14   5   1     1133.87     1152.04     24.87 o
  15   5   1       13.72       21.01      7.49 o
  16   5   1      124.95      127.06     11.69 o
  17   5   1        0.15       19.09      9.07 o
  18   5   1        8.72       20.45      9.70 o
  19   5   1        5.68       20.99     11.36 o
 -19   6   1       48.11       45.99     18.57 o
 -18   6   1        9.80       22.64     12.47 o
 -17   6   1       95.65       74.72     18.42 o
 -16   6   1       68.69       56.88     12.90 o
 -15   6   1      626.22      609.52     19.39 o
 -14   6   1      171.91      176.18      9.06 o
 -13   6   1     1546.89     1592.20     47.19 o
 -12   6   1      549.12      600.21     16.19 o
 -11   6   1      538.38      569.46     20.22 o
 -10   6   1      685.34      666.37     13.74 o
  -9   6   1      323.73      303.52      9.89 o
  -8   6   1        5.08       12.60      3.84 o
  -7   6   1        5.84       12.54      3.56 o
  -6   6   1       26.12       21.02      3.91 o
  -5   6   1       15.13       11.56      3.74 o
  -4   6   1      415.62      347.64     11.18 o
  -3   6   1        9.54        7.65      2.84 o
  -2   6   1     1680.23     1798.65     36.51 o
  -1   6   1       37.37       36.65      7.54 o
   0   6   1      188.32      222.13     18.91 o
   1   6   1     1425.70     1510.65     31.73 o
   2   6   1      589.05      690.29     18.39 o
   3   6   1     7258.04     7318.86    124.94 o
   4   6   1      551.58      514.29     13.23 o
   5   6   1      340.96      347.53     10.15 o
   6   6   1       88.75       84.67      6.03 o
   7   6   1       17.00       16.89      4.29 o
   8   6   1     1393.19     1470.86     51.64 o
   9   6   1       42.63       36.83      5.61 o
  10   6   1       26.51       21.54      5.84 o
  11   6   1     1089.50     1091.48     22.53 o
  12   6   1        1.35       13.25      6.20 o
  13   6   1     1604.09     1663.14     33.74 o
  14   6   1      128.81      109.45      9.42 o
  15   6   1      150.94      128.72     17.24 o
  16   6   1        0.08       18.37     10.30 o
  17   6   1       82.24       87.91     14.71 o
  18   6   1       27.92       23.11     11.75 o
 -18   7   1       76.62       58.50     15.96 o
 -17   7   1      163.84      168.44     15.21 o
 -16   7   1        6.20       18.39      7.18 o
 -15   7   1       50.64       48.36      9.69 o
 -14   7   1      194.98      175.79      9.25 o
 -13   7   1       27.23       21.86      6.95 o
 -12   7   1      269.94      259.88      9.75 o
 -11   7   1     1282.79     1310.38     27.07 o
 -10   7   1       10.36       14.89      4.81 o
  -9   7   1      241.48      230.43     11.65 o
  -8   7   1      422.79      411.85     10.02 o
  -7   7   1      901.98      966.36     19.75 o
  -6   7   1     2774.37     2945.96     49.35 o
  -5   7   1      125.86      119.38     17.91 o
  -4   7   1      430.44      526.78     19.32 o
  -3   7   1       16.54       11.24      4.28 o
  -2   7   1       40.56       50.27      6.33 o
  -1   7   1     1036.31      957.68     22.15 o
   0   7   1        1.89       15.66      6.81 o
   1   7   1      582.46      579.85     18.18 o
   2   7   1     1453.16     1501.13     37.74 o
   3   7   1     3771.55     4002.24     73.50 o
   4   7   1      158.85      168.40     13.98 o
   5   7   1      234.20      206.16      7.91 o
   6   7   1     2403.47     2461.16     43.62 o
   7   7   1      309.57      316.69      9.81 o
   8   7   1      433.06      404.21     11.92 o
   9   7   1       20.59       23.11      6.97 o
  10   7   1       20.13       19.55      5.52 o
  11   7   1       19.80       30.07      8.34 o
  12   7   1      458.22      493.56     15.58 o
  13   7   1       25.72       27.85      8.30 o
  14   7   1      709.68      724.15     27.89 o
  15   7   1        0.14       23.09     13.94 o
  16   7   1      359.71      381.44     23.00 o
  17   7   1       21.08       23.01     11.18 o
  18   7   1       27.53       24.69     20.47 o
 -17   8   1      123.89      115.72     22.25 o
 -16   8   1       10.96       23.32     12.55 o
 -15   8   1       98.75       80.41     13.08 o
 -14   8   1        4.76       16.93      6.91 o
 -13   8   1      178.80      185.95     11.75 o
 -12   8   1       19.71       31.54      7.99 o
 -11   8   1        8.71       13.44      4.44 o
 -10   8   1      619.35      648.40     16.59 o
  -9   8   1      435.89      436.85     13.78 o
  -8   8   1     1480.57     1536.23     31.78 o
  -7   8   1      445.44      480.40     16.69 o
  -6   8   1       83.93       68.10     13.83 o
  -5   8   1      789.99      806.44     24.33 o
  -4   8   1       90.07       85.28      6.95 o
  -3   8   1      164.79      160.72     10.20 o
  -2   8   1       32.61       33.49      6.70 o
  -1   8   1        1.17        9.48      3.74 o
   0   8   1      339.84      330.15     11.40 o
   1   8   1     1319.95     1328.90     34.36 o
   2   8   1      896.86      943.99     22.93 o
   3   8   1      939.66     1019.87     28.30 o
   4   8   1      835.25      855.59     22.07 o
   5   8   1       81.80       97.45      8.20 o
   6   8   1       30.12       34.92      7.58 o
   7   8   1       45.46       44.08      6.11 o
   8   8   1      627.97      673.67     21.70 o
   9   8   1       98.63       68.72      9.48 o
  10   8   1     2052.50     2146.61     47.19 o
  11   8   1      272.40      283.98     15.67 o
  12   8   1      338.86      356.06     13.56 o
  13   8   1      403.68      401.48     13.74 o
  14   8   1       53.58       34.48     12.19 o
  15   8   1       82.26       83.13     21.17 o
  16   8   1        2.37       14.31      7.71 o
  17   8   1       12.54       28.52     22.67 o
 -16   9   1       20.98       23.58     12.14 o
 -15   9   1       96.84      100.87     18.21 o
 -14   9   1       37.00       28.62     10.23 o
 -13   9   1      185.84      201.24     14.37 o
 -12   9   1      573.28      543.93     19.26 o
 -11   9   1      356.78      404.61     18.40 o
 -10   9   1      300.29      291.06     11.05 o
  -9   9   1     3536.21     3760.85     72.77 o
  -8   9   1      169.79      169.47     12.14 o
  -7   9   1      494.87      489.52     18.32 o
  -6   9   1       62.77       60.55      8.81 o
  -5   9   1        4.82       14.61      5.11 o
  -4   9   1     1065.56     1084.35     29.78 o
  -3   9   1     1197.26     1281.16     30.13 o
  -2   9   1        4.75        9.93      3.93 o
  -1   9   1     3226.66     3415.70     84.06 o
   0   9   1      382.51      381.49     16.57 o
   1   9   1     1993.38     2098.60     45.36 o
   2   9   1        2.92        8.35      3.19 o
   3   9   1     1496.15     1529.39     34.71 o
   4   9   1      599.73      614.93     17.79 o
   5   9   1      619.51      640.10     22.86 o
   6   9   1       79.48       85.77     15.19 o
   7   9   1       21.12       32.53      6.73 o
   8   9   1       39.15       50.07     10.09 o
   9   9   1      302.19      320.81     17.22 o
  10   9   1       27.87       28.35      9.60 o
  11   9   1      422.21      445.61     21.05 o
  12   9   1      140.48      120.14     21.18 o
  13   9   1      160.99      126.41     19.12 o
  14   9   1       93.58       58.00     16.39 o
  15   9   1        1.78       20.41     12.76 o
 -15  10   1       15.77       13.28     11.46 o
 -14  10   1       94.21       55.56     21.47 o
 -13  10   1       37.85       31.11     12.22 o
 -12  10   1      101.52      100.94     14.26 o
 -11  10   1      251.39      215.31     14.05 o
 -10  10   1      771.68      787.41     28.91 o
  -9  10   1       20.29       19.17      5.92 o
  -8  10   1      259.17      258.84     11.94 o
  -7  10   1      254.85      255.29     11.67 o
  -6  10   1      164.38      180.95     10.12 o
  -5  10   1       38.71       37.49      7.95 o
  -4  10   1      874.73      969.67     36.84 o
  -3  10   1       23.70       18.13      8.22 o
  -2  10   1      719.49      791.92     19.69 o
  -1  10   1      220.25      220.03     14.21 o
   0  10   1     3863.20     4127.01    106.06 o
   1  10   1        0.06       11.79      4.55 o
   2  10   1     1065.61     1100.50     26.83 o
   3  10   1       91.03      106.53     14.05 o
   4  10   1      111.07      121.75      7.81 o
   5  10   1      108.39      131.13      8.87 o
   6  10   1       14.80       16.29      6.01 o
   7  10   1        3.04       20.95     12.16 o
   8  10   1      129.97      138.34     14.30 o
   9  10   1       39.05       37.94     13.01 o
  10  10   1      300.42      288.19     16.14 o
  11  10   1        8.75       19.86      8.93 o
  12  10   1        2.47       23.62      9.93 o
  13  10   1        9.10       19.88      9.18 o
  14  10   1        1.36       22.17     17.80 o
 -12  11   1        9.55       23.87     18.85 o
 -11  11   1      199.69      177.27     17.36 o
 -10  11   1       55.91       62.23     10.18 o
  -9  11   1       62.77       74.31     10.29 o
  -8  11   1       15.96       23.95      6.34 o
  -7  11   1      211.95      219.53     14.33 o
  -6  11   1       97.83       83.34     12.29 o
  -5  11   1      102.84      113.32     11.42 o
  -4  11   1      134.24      129.89      9.65 o
  -3  11   1       20.14       20.26      7.56 o
  -2  11   1        1.69       16.46      8.43 o
  -1  11   1       67.68       81.69     15.76 o
   0  11   1       50.94       48.01      7.40 o
   1  11   1      553.07      548.09     25.81 o
   2  11   1      807.21      814.00     25.46 o
   3  11   1      438.85      436.91     16.01 o
   4  11   1      297.92      343.47     14.48 o
   5  11   1      144.61      164.87      9.30 o
   6  11   1       88.07       59.17     14.53 o
   7  11   1      165.12      144.66     15.51 o
   8  11   1        0.40       19.19     10.06 o
   9  11   1       91.54       86.33     30.15 o
  10  11   1       83.60       63.33     16.39 o
  11  11   1       23.09       31.12     17.07 o
 -10  12   1        2.06       41.20     26.32 o
  -9  12   1        3.78       19.37      9.89 o
  -8  12   1        3.52       24.12     10.49 o
  -7  12   1      112.28      104.56     17.28 o
  -6  12   1        0.68       20.49      8.30 o
  -5  12   1       15.83       22.77      7.26 o
  -4  12   1       15.84       22.15      6.86 o
  -3  12   1       52.40       49.32     13.50 o
  -2  12   1       52.36       42.13      7.64 o
  -1  12   1       11.03       12.15      4.63 o
   0  12   1        0.37       11.75      5.44 o
   1  12   1        3.27       12.79      5.48 o
   2  12   1       15.38       16.02      4.64 o
   3  12   1       89.49       67.79     17.57 o
   4  12   1       44.09       28.44     12.62 o
   5  12   1        5.83       13.95      7.26 o
   6  12   1       11.98       20.61     11.58 o
   7  12   1       38.86       31.20     13.38 o
   8  12   1      150.37       79.39     28.86 o
  -4  13   1       30.49       21.16     16.11 o
  -3  13   1        4.39       14.68      8.67 o
  -2  13   1       23.57       47.64     19.77 o
  -1  13   1        1.69       30.55     14.84 o
   0  13   1        3.94       23.31      8.76 o
   1  13   1        0.05       18.69      7.58 o
   2  13   1       83.33       85.68     16.23 o
   3  13   1        7.69       16.17      6.82 o
 -22   0   2       28.52       44.63     31.46 o
 -20   0   2       72.53       94.75     15.41 o
 -18   0   2     1198.02     1342.36     46.46 o
 -16   0   2       77.62       83.78     12.35 o
 -14   0   2     1164.82     1063.55     34.99 o
 -12   0   2     4716.92     4551.49    138.24 o
 -10   0   2     9622.56     9020.08    201.52 o
  -8   0   2     2667.58     2095.84     54.37 o
  -6   0   2     2475.67     2130.30     49.27 o
  -4   0   2    29792.42    27361.07    907.44 o
   4   0   2    40338.77    37882.55   1992.91 o
   6   0   2    24900.58    25190.82    603.31 o
   8   0   2     2581.97     2751.33     64.66 o
  10   0   2      805.27      765.84     18.83 o
  12   0   2      386.17      379.78     15.51 o
  14   0   2       39.89       38.46     13.27 o
  16   0   2      672.81      647.75     19.84 o
  18   0   2       19.24       22.16     14.02 o
  20   0   2       29.22       22.40     15.81 o
 -22   1   2       71.97       58.08     22.56 o
 -21   1   2      223.20      209.63     32.36 o
 -20   1   2        0.45       13.61      7.44 o
 -19   1   2      773.31      871.97     23.76 o
 -18   1   2       34.64       37.56     10.58 o
 -17   1   2     1211.08     1371.04     32.15 o
 -16   1   2      362.03      400.59     12.75 o
 -15   1   2      112.17      109.21      8.30 o
 -14   1   2      342.44      337.97     15.32 o
 -13   1   2      631.81      638.76     14.84 o
 -12   1   2      124.39       99.78      9.73 o
 -11   1   2     3058.23     2982.16     48.87 o
 -10   1   2     2998.66     3150.17     44.73 o
  -9   1   2     5092.33     4891.60     85.04 o
  -8   1   2     1781.47     1948.57     29.42 o
  -7   1   2     3419.91     3171.28     45.19 o
  -6   1   2      503.41      469.63      9.42 o
  -5   1   2    12606.35    11730.95    155.70 o
  -4   1   2       45.97       26.95      2.11 o
  -3   1   2     5094.86     4374.50     59.19 o
  -2   1   2      167.19      164.87     12.74 o
   0   1   2    16611.12     7060.55    695.54 o
   1   1   2     8766.33     8402.34    141.30 o
   3   1   2    14135.36    14176.52    254.68 o
   4   1   2    10365.18    10230.67    119.23 o
   5   1   2     3871.01     3859.16     57.63 o
   6   1   2     5804.12     6029.26     79.67 o
   7   1   2      423.84      442.20      9.70 o
   8   1   2      191.21      253.29      7.22 o
   9   1   2      650.30      598.44     13.37 o
  10   1   2        7.31       20.70      3.82 o
  11   1   2       17.69       23.52      4.10 o
  12   1   2      651.77      680.16     14.17 o
  13   1   2      849.05      816.79     17.93 o
  14   1   2        8.80       11.81      4.00 o
  15   1   2      768.03      793.59     23.31 o
  16   1   2      192.03      174.33      9.48 o
  17   1   2      119.07      106.24     11.80 o
  18   1   2       58.12       67.15      9.32 o
  19   1   2        5.20       25.85     13.72 o
  20   1   2        4.21       19.20     10.52 o
 -21   2   2        2.93       20.91     11.11 o
 -20   2   2      416.77      417.40     43.60 o
 -19   2   2        1.58       15.06      8.57 o
 -18   2   2      492.58      484.74     23.46 o
 -17   2   2       94.38       79.71     10.33 o
 -16   2   2       81.94       86.39      8.03 o
 -15   2   2       33.57       35.72      6.23 o
 -14   2   2      486.11      509.66     16.59 o
 -13   2   2       94.79       93.86      6.63 o
 -12   2   2      390.81      384.81     10.76 o
 -11   2   2      638.55      632.09     17.79 o
 -10   2   2     3580.88     3738.96     58.82 o
  -9   2   2       31.25       28.39      4.66 o
  -8   2   2      657.80      598.33     14.30 o
  -7   2   2     1175.72     1238.61     22.03 o
  -6   2   2     1020.67     1135.25     19.63 o
  -5   2   2      882.05      853.32     15.57 o
  -4   2   2     2075.45     1929.39     30.64 o
  -3   2   2    18464.85    18442.38    354.66 o
  -2   2   2     4994.68     4597.17     62.43 o
  -1   2   2    26330.90    24653.90    580.08 o
   0   2   2     3191.59     3152.98     62.44 o
   1   2   2    12381.98    12021.76    283.29 o
   2   2   2     4782.97     4639.79     70.90 o
   3   2   2    19278.87    19223.19    412.95 o
   4   2   2    12357.72    11967.38    297.56 o
   5   2   2      928.76      778.69     20.42 o
   6   2   2     3398.88     3628.96     64.89 o
   7   2   2      359.95      365.50      9.29 o
   8   2   2      197.32      250.23      8.26 o
   9   2   2       65.07       39.65      6.28 o
  10   2   2     2542.89     2661.23     43.62 o
  11   2   2     1154.09     1161.28     22.78 o
  12   2   2      307.05      271.41     12.22 o
  13   2   2     3270.07     3474.10     75.64 o
  14   2   2      134.34      116.56     10.24 o
  15   2   2      906.49      963.79     20.99 o
  16   2   2       52.26       48.47     11.25 o
  17   2   2      273.35      276.08     19.19 o
  18   2   2       26.33       18.44      9.07 o
  19   2   2      261.41      275.10     25.69 o
  20   2   2       12.88       30.87     14.23 o
 -21   3   2        7.40       17.66      9.69 o
 -20   3   2       36.58       36.11     14.27 o
 -19   3   2       30.33       23.57      8.77 o
 -18   3   2       89.03       82.60     11.65 o
 -17   3   2      170.45      154.76     11.91 o
 -16   3   2      136.22      124.80      8.19 o
 -15   3   2        0.93       13.75      5.43 o
 -14   3   2      881.13      867.84     27.88 o
 -13   3   2       57.33       64.59      6.53 o
 -12   3   2      253.76      246.65      9.50 o
 -11   3   2       99.31      112.59      7.55 o
 -10   3   2      421.83      351.96      9.16 o
  -9   3   2      110.50      118.67      5.24 o
  -8   3   2     2441.13     2424.40     35.99 o
  -7   3   2     1137.65     1162.46     19.60 o
  -6   3   2     2308.91     2242.08     34.27 o
  -5   3   2      579.58      602.31     11.91 o
  -4   3   2      852.07      786.98     14.84 o
  -3   3   2      841.67      856.49     19.31 o
  -2   3   2      214.49      178.01      8.55 o
  -1   3   2    16510.58    16514.04    393.27 o
   0   3   2     2057.03     2186.70     47.27 o
   1   3   2      556.56      572.60     15.43 o
   2   3   2      884.95      930.46     21.36 o
   3   3   2       20.80       40.10     18.96 o
   4   3   2    10604.01    10691.08    279.40 o
   5   3   2     2775.44     3084.95     74.23 o
   6   3   2     1739.43     1690.77     35.57 o
   7   3   2     1573.19     1732.95     41.03 o
   8   3   2      473.44      385.89     12.93 o
   9   3   2       55.33       45.59      5.99 o
  10   3   2     2067.05     2117.15     57.78 o
  11   3   2        5.49        9.02      3.99 o
  12   3   2     2711.59     2770.09     49.30 o
  13   3   2      359.81      297.57     10.60 o
  14   3   2      245.71      253.33     19.52 o
  15   3   2       29.39       17.81      6.26 o
  16   3   2      211.99      235.12     13.66 o
  17   3   2       23.01       37.60     10.47 o
  18   3   2      252.92      251.79     15.68 o
  19   3   2        0.73       27.63     12.97 o
  20   3   2       90.17       63.08     36.55 o
 -21   4   2        0.69       23.93     13.27 o
 -20   4   2      211.09      222.81     23.57 o
 -19   4   2       12.92       21.10     10.22 o
 -18   4   2       12.64       25.35     10.42 o
 -17   4   2       14.59       17.99      5.69 o
 -16   4   2       11.54       11.61      4.62 o
 -15   4   2       27.44       25.74      5.83 o
 -14   4   2       10.76       17.15      7.13 o
 -13   4   2     1036.08     1071.62     26.15 o
 -12   4   2      255.72      264.96     11.77 o
 -11   4   2        0.20        9.90      3.60 o
 -10   4   2      827.15      768.78     14.38 o
  -9   4   2        0.66        8.73      3.22 o
  -8   4   2      191.23      210.66      9.55 o
  -7   4   2     1240.29     1377.92     22.80 o
  -6   4   2     4024.76     4473.75     87.91 o
  -5   4   2      738.72      813.19     16.30 o
  -4   4   2     5176.26     5304.73     80.37 o
  -3   4   2     1443.48     1307.32     29.86 o
  -2   4   2     2945.44     3017.74     55.22 o
  -1   4   2    21102.01    21187.95    499.95 o
   0   4   2      430.56      381.63     13.38 o
   1   4   2     6343.87     6107.34    104.71 o
   2   4   2      853.38      753.86     23.23 o
   3   4   2    11570.78    11597.83    216.42 o
   4   4   2     1333.42     1298.00     31.37 o
   5   4   2     4871.13     4826.94     94.70 o
   6   4   2      820.91      871.08     20.35 o
   7   4   2     1104.41     1048.95     24.68 o
   8   4   2     1397.37     1404.14     25.88 o
   9   4   2     2101.76     2146.27     40.23 o
  10   4   2       47.75       33.06      5.60 o
  11   4   2     1459.50     1506.83     37.37 o
  12   4   2        0.33       11.14      5.19 o
  13   4   2     1580.78     1628.22     49.65 o
  14   4   2        0.28       20.19      8.01 o
  15   4   2      473.97      444.76     17.84 o
  16   4   2       15.77       24.35     13.01 o
  17   4   2      118.72      143.63     32.62 o
  18   4   2        0.99       14.51      7.04 o
  19   4   2       56.84       64.39     16.51 o
 -20   5   2       16.37       16.28      9.17 o
 -19   5   2      296.49      298.89     23.22 o
 -18   5   2      132.55      117.28     14.74 o
 -17   5   2      151.65      122.60     12.36 o
 -16   5   2       76.34       53.11      8.81 o
 -15   5   2       46.86       51.04      8.15 o
 -14   5   2       45.03       42.09      7.69 o
 -13   5   2       66.76       72.84      6.72 o
 -12   5   2      223.97      245.85      9.06 o
 -11   5   2     3081.47     3198.77     47.50 o
 -10   5   2      854.46      851.23     17.84 o
  -9   5   2     3702.71     3742.52     71.41 o
  -8   5   2        3.69        8.87      3.23 o
  -7   5   2     2778.34     2770.82     42.90 o
  -6   5   2      610.92      626.14     14.61 o
  -5   5   2     1485.89     1492.14     25.79 o
  -4   5   2     1644.79     1638.57     32.74 o
  -3   5   2     3892.69     3538.22     69.33 o
  -2   5   2      363.98      309.35     12.90 o
  -1   5   2     9843.04     9799.95    187.97 o
   0   5   2      469.65      375.28     12.40 o
   1   5   2     9738.80     9492.40    183.22 o
   2   5   2     4200.63     4333.46    100.59 o
   3   5   2     2370.55     2420.43     40.85 o
   4   5   2      133.29      100.21      6.44 o
   5   5   2      991.38     1015.00     23.73 o
   6   5   2     2256.06     2241.18     60.48 o
   7   5   2      700.17      789.17     31.17 o
   8   5   2     1005.15     1067.79     31.44 o
   9   5   2      259.01      240.28     13.63 o
  10   5   2      178.21      170.19      7.78 o
  11   5   2      397.47      407.20     12.02 o
  12   5   2      134.89       96.29      8.91 o
  13   5   2        7.35       16.08      7.20 o
  14   5   2       16.55       19.96      7.95 o
  15   5   2       63.07       66.89     11.01 o
  16   5   2      173.23      145.66     21.44 o
  17   5   2       87.40       73.58     17.76 o
  18   5   2        5.68       25.24     12.05 o
  19   5   2        9.32       14.57     12.44 o
 -20   6   2      278.54      148.50     39.12 o
 -19   6   2       76.71       66.16     14.62 o
 -18   6   2      219.87      231.71     19.70 o
 -17   6   2       11.99       18.78      7.23 o
 -16   6   2      206.74      238.02     14.97 o
 -15   6   2      307.36      280.27     11.29 o
 -14   6   2      662.04      766.42     18.98 o
 -13   6   2      103.18      103.58      7.25 o
 -12   6   2     2156.72     2175.89     35.28 o
 -11   6   2      899.88      913.34     17.36 o
 -10   6   2     1626.93     1721.87     28.98 o
  -9   6   2       34.63       18.04      4.33 o
  -8   6   2     4054.61     4201.80     62.63 o
  -7   6   2       55.14       45.52      4.14 o
  -6   6   2     1107.42     1076.15     42.62 o
  -5   6   2     1355.52     1384.06     27.41 o
  -4   6   2       82.22       65.21     10.11 o
  -3   6   2     1282.06     1447.52     30.73 o
  -2   6   2     4442.31     4216.29     67.55 o
  -1   6   2      370.65      389.04     12.90 o
   0   6   2    12990.67    13381.21    223.38 o
   1   6   2     1065.18     1109.23     24.97 o
   2   6   2     7858.81     8073.85    164.64 o
   3   6   2     2863.26     3116.49     64.72 o
   4   6   2      277.29      291.19      9.15 o
   5   6   2        2.80       10.78      4.22 o
   6   6   2        2.85       11.56      5.16 o
   7   6   2      381.62      418.57     13.65 o
   8   6   2      927.85      975.50     20.66 o
   9   6   2       81.71       68.12      6.09 o
  10   6   2       69.22       65.07      5.95 o
  11   6   2       13.56       16.74      5.91 o
  12   6   2      103.69      101.01     14.82 o
  13   6   2      374.41      345.75     14.07 o
  14   6   2       45.01       56.89      9.14 o
  15   6   2        9.85       18.73      8.37 o
  16   6   2       20.45       24.28      9.61 o
  17   6   2       14.49       22.07      9.84 o
  18   6   2        1.94       16.40      9.16 o
 -19   7   2      603.83      567.53     63.28 o
 -18   7   2        4.02       22.11     10.57 o
 -17   7   2      491.62      491.14     26.75 o
 -16   7   2        0.69       22.77      9.20 o
 -15   7   2       10.88       16.20      5.52 o
 -14   7   2        0.05       13.81      4.72 o
 -13   7   2      159.79      162.15      8.21 o
 -12   7   2      172.63      170.98      7.73 o
 -11   7   2     1315.98     1336.87     24.09 o
 -10   7   2       12.52       22.46      5.79 o
  -9   7   2     3012.89     3112.11     69.50 o
  -8   7   2      116.34      116.12      5.59 o
  -7   7   2       40.06       47.65      6.35 o
  -6   7   2       24.46       25.28      5.50 o
  -5   7   2       69.33       67.40      7.29 o
  -4   7   2     1879.50     2053.80     37.63 o
  -3   7   2      738.13      722.29     21.81 o
  -2   7   2     1302.81     1306.03     30.03 o
  -1   7   2     3968.06     4137.52     79.22 o
   0   7   2     2122.53     2202.91     41.88 o
   1   7   2     2666.73     2620.83     50.60 o
   2   7   2      392.88      358.99     11.43 o
   3   7   2      463.49      467.72     14.88 o
   4   7   2      131.43      121.48      6.52 o
   5   7   2       70.30       64.24      5.38 o
   6   7   2      283.99      255.56     10.35 o
   7   7   2       93.64       78.24      8.23 o
   8   7   2       31.85       18.61      5.06 o
   9   7   2      301.70      296.35     12.32 o
  10   7   2      219.16      229.70     10.71 o
  11   7   2     1495.23     1569.78     36.49 o
  12   7   2       53.64       56.76     10.37 o
  13   7   2      287.18      258.36     13.07 o
  14   7   2      317.24      279.64     13.39 o
  15   7   2        0.24       13.62      7.60 o
  16   7   2       10.47       23.05     10.78 o
  17   7   2        1.22       16.92      9.94 o
 -18   8   2      116.69       81.02     33.87 o
 -17   8   2        4.75       20.04     10.54 o
 -16   8   2       58.87       55.04     13.71 o
 -15   8   2      131.28      108.26     10.59 o
 -14   8   2        4.76       12.84      6.06 o
 -13   8   2       30.97       21.98      5.80 o
 -12   8   2      494.51      449.91     15.67 o
 -11   8   2       31.85       36.37      8.76 o
 -10   8   2     1059.15     1068.02     20.86 o
  -9   8   2      714.07      720.75     32.54 o
  -8   8   2      389.36      391.34     10.69 o
  -7   8   2     1183.74     1228.48     23.78 o
  -6   8   2      329.41      315.95     11.45 o
  -5   8   2      143.16      112.18      8.55 o
  -4   8   2      164.92      169.17     10.32 o
  -3   8   2       16.47       17.24      5.13 o
  -2   8   2      824.92      845.38     22.05 o
  -1   8   2       77.34       85.85      9.71 o
   0   8   2     1684.22     1741.95     35.10 o
   1   8   2      889.70      952.63     24.91 o
   2   8   2     1345.64     1327.92     29.76 o
   3   8   2       53.25       47.24      4.72 o
   4   8   2      166.24      143.40      7.22 o
   5   8   2       44.50       43.20     11.06 o
   6   8   2      193.82      200.33     23.99 o
   7   8   2       19.48       14.05      5.85 o
   8   8   2     1565.51     1575.47     39.37 o
   9   8   2       77.11       70.06      7.95 o
  10   8   2      408.74      387.49     15.56 o
  11   8   2     1417.09     1428.30     31.55 o
  12   8   2       32.45       26.77      7.65 o
  13   8   2      501.99      562.31     31.33 o
  14   8   2        7.08       15.13      8.42 o
  15   8   2       28.10       35.81     13.61 o
  16   8   2        2.04       21.89     12.33 o
 -17   9   2       18.25       19.94     15.98 o
 -16   9   2        6.18       16.91      9.36 o
 -15   9   2        4.01       24.39      9.03 o
 -14   9   2       91.07      124.28     22.06 o
 -13   9   2       40.58       33.73      7.44 o
 -12   9   2       75.06       77.14      8.20 o
 -11   9   2      435.86      441.09     22.27 o
 -10   9   2       13.59       24.49      6.47 o
  -9   9   2     1159.04     1173.47     25.64 o
  -8   9   2      514.13      543.77     18.08 o
  -7   9   2       84.91       81.98      9.62 o
  -6   9   2      724.90      739.18     21.15 o
  -5   9   2        8.81       14.07      5.81 o
  -4   9   2      109.19      121.49      8.59 o
  -3   9   2      191.05      197.79     10.94 o
  -2   9   2       16.44       18.43      5.39 o
  -1   9   2      506.13      496.57     14.62 o
   0   9   2      159.22      177.30      8.98 o
   1   9   2      203.40      214.61      9.70 o
   2   9   2      316.27      318.72     11.75 o
   3   9   2      622.11      625.97     30.51 o
   4   9   2     1237.14     1301.58     31.41 o
   5   9   2      331.18      296.67     23.64 o
   6   9   2       71.89      100.84     20.38 o
   7   9   2      289.91      295.65     17.16 o
   8   9   2      427.37      415.45     15.87 o
   9   9   2       95.54      104.54     11.76 o
  10   9   2      683.60      690.81     23.45 o
  11   9   2       43.64       41.31     12.90 o
  12   9   2      660.54      720.09     25.77 o
  13   9   2      176.62      181.46     24.36 o
  14   9   2      218.67      187.52     19.06 o
  15   9   2      140.60       89.16     22.34 o
 -15  10   2       52.14       34.63     15.29 o
 -14  10   2        3.52       34.41     12.94 o
 -13  10   2      276.43      285.66     38.60 o
 -12  10   2      119.01      116.77     10.83 o
 -11  10   2      157.55      146.89     10.40 o
 -10  10   2      100.54      100.95     11.51 o
  -9  10   2       45.51       28.77      7.45 o
  -8  10   2       89.22       77.00      8.68 o
  -7  10   2      112.66      109.84      8.32 o
  -6  10   2      409.85      395.61     16.09 o
  -5  10   2       60.01       65.67     10.20 o
  -4  10   2       23.86       32.98     14.95 o
  -3  10   2        1.84        7.71      3.46 o
  -2  10   2      310.86      292.59     14.54 o
  -1  10   2      184.72      192.58      9.39 o
   0  10   2       92.56       89.52     11.66 o
   1  10   2     1790.03     1874.84     44.80 o
   2  10   2      104.07      115.90      7.15 o
   3  10   2     1605.34     1690.28     56.64 o
   4  10   2       44.90       54.38     18.65 o
   5  10   2      295.75      335.90     21.41 o
   6  10   2       64.33       51.47     17.76 o
   7  10   2       71.18       55.95     14.62 o
   8  10   2        6.83       17.98      9.10 o
   9  10   2      184.19      169.38     11.55 o
  10  10   2       58.52       46.28     19.63 o
  11  10   2      211.11      208.65     16.47 o
  12  10   2        7.11       16.56      8.00 o
  13  10   2      146.55      112.14     18.20 o
 -13  11   2       22.78       36.62     14.58 o
 -12  11   2       17.61       19.27      8.22 o
 -11  11   2      122.94      106.02     12.48 o
 -10  11   2        3.23       16.98      6.07 o
  -9  11   2      250.99      208.47     11.75 o
  -8  11   2        0.70       15.18      5.33 o
  -7  11   2      261.66      263.30     11.90 o
  -6  11   2        3.27       12.52      4.51 o
  -5  11   2      362.31      388.50     14.73 o
  -4  11   2       35.65       33.54      7.60 o
  -3  11   2      176.51      169.69      9.27 o
  -2  11   2       87.34       70.37      7.82 o
  -1  11   2      797.83      865.60     23.50 o
   0  11   2      460.90      508.78     20.58 o
   1  11   2      645.17      665.11     18.73 o
   2  11   2     1290.81     1349.59     76.24 o
   3  11   2        3.49       18.40      9.28 o
   4  11   2      377.45      340.50     21.89 o
   5  11   2        0.43       17.38     10.03 o
   6  11   2        9.59       15.45      9.33 o
   7  11   2        0.54       22.84     10.25 o
   8  11   2       72.32       59.79     16.60 o
   9  11   2       25.74       32.08     11.70 o
  10  11   2       61.91       60.28     46.52 o
  11  11   2       11.41       16.15     12.28 o
 -10  12   2       64.33       77.86     23.23 o
  -9  12   2       59.24       39.43     13.96 o
  -8  12   2      226.47      193.69     19.77 o
  -7  12   2       91.23       95.50     13.77 o
  -6  12   2       16.18       17.24      5.94 o
  -5  12   2        2.36       12.01      5.25 o
  -4  12   2        1.75       14.51      5.07 o
  -3  12   2       17.09       21.44      6.06 o
  -2  12   2      255.40      299.73     11.81 o
  -1  12   2       31.74       25.33      5.88 o
   0  12   2      620.64      634.80     16.49 o
   1  12   2       41.05       38.23      9.28 o
   2  12   2       30.60       29.06     11.52 o
   3  12   2        2.13       14.95      8.87 o
   4  12   2        5.61       14.98      8.44 o
   5  12   2      107.30       95.99     24.98 o
   6  12   2       64.13       41.59     16.64 o
   7  12   2        4.35       30.84     13.85 o
   8  12   2       90.98       62.23     30.94 o
  -4  13   2       16.11       26.15     13.32 o
  -3  13   2       11.77       28.21     14.44 o
  -2  13   2       35.29       33.39      9.92 o
  -1  13   2      233.74      217.40     25.15 o
   0  13   2       41.20       39.88     11.12 o
   1  13   2      495.22      432.61     43.13 o
   2  13   2       13.51       21.88      9.54 o
   3  13   2      145.36      125.85     36.05 o
 -21   0   3       70.03       39.37     19.46 o
 -19   0   3        5.05       20.12     15.85 o
 -17   0   3      446.05      474.78     19.37 o
 -15   0   3      280.18      272.31     14.28 o
 -13   0   3     2246.50     2318.24     67.54 o
 -11   0   3      198.09      222.67     12.34 o
  -9   0   3     1934.11     1855.73     49.14 o
  -7   0   3     4041.81     3727.17     76.09 o
  -5   0   3     8622.32     8022.60    180.21 o
  -3   0   3     5257.75     4446.40    107.52 o
  -1   0   3     3185.81     2993.95    592.22 o
   1   0   3    10594.55    10593.37    189.58 o
   5   0   3    28667.18    28015.99    888.56 o
   7   0   3     2657.52     2844.90     55.83 o
   9   0   3      480.26      442.44     13.71 o
  11   0   3     1701.59     1740.17     36.93 o
  13   0   3     1264.90     1301.96     37.75 o
  15   0   3      257.17      303.77     12.78 o
  17   0   3       74.30       89.93     21.22 o
  19   0   3      159.47      146.89     31.84 o
 -22   1   3      140.77      124.92     19.17 o
 -21   1   3       82.79       69.87     17.09 o
 -20   1   3        0.12       23.46     12.38 o
 -19   1   3       42.37       53.37     17.70 o
 -18   1   3      198.29      170.00     22.02 o
 -17   1   3      934.84      916.12     22.96 o
 -16   1   3     2087.00     2138.41     52.48 o
 -15   1   3      307.30      264.50     11.65 o
 -14   1   3        0.16       11.05      6.40 o
 -13   1   3     1958.20     1962.74     36.50 o
 -12   1   3       75.40       63.48      5.20 o
 -11   1   3     3138.00     2920.08     42.55 o
 -10   1   3      634.96      680.00     14.40 o
  -9   1   3    15997.82    16443.48    224.21 o
  -8   1   3     3475.87     3169.84     45.48 o
  -7   1   3     1477.88     1529.09     24.22 o
  -6   1   3     3844.26     3510.43     49.88 o
  -5   1   3     3062.46     2930.93     42.94 o
  -4   1   3      797.31      730.68     13.96 o
  -3   1   3    23964.57    21748.90    727.48 o
  -2   1   3     3495.07     3446.87     62.03 o
  -1   1   3      229.43      213.38      7.35 o
   0   1   3     1049.48     1005.65     18.72 o
   1   1   3        2.52        5.49      4.83 o
   2   1   3    11791.42    11427.85    141.54 o
   3   1   3      163.07      176.78      5.78 o
   4   1   3    18372.69    18239.42    224.89 o
   5   1   3      805.59      860.74     15.26 o
   6   1   3      496.79      634.09     13.52 o
   7   1   3      324.38      332.60      8.75 o
   8   1   3     3806.27     4297.96     56.94 o
   9   1   3        6.31       10.62      4.01 o
  10   1   3      139.50      133.90      6.97 o
  11   1   3        8.40       14.30      5.45 o
  12   1   3     2185.27     2315.06     35.76 o
  13   1   3        0.85       14.50      4.79 o
  14   1   3     1335.68     1403.00     28.49 o
  15   1   3        0.81       16.51      5.96 o
  16   1   3      567.83      576.93     19.16 o
  17   1   3       57.43       34.29     10.01 o
  18   1   3       65.73       45.33     15.77 o
  19   1   3        9.68       20.88     11.23 o
  20   1   3       76.53       82.02     42.80 o
 -22   2   3       61.29       42.39     18.78 o
 -21   2   3       50.89       57.73     22.30 o
 -20   2   3      260.82      297.99     21.71 o
 -19   2   3       16.74       21.88      8.18 o
 -18   2   3      514.89      564.02     17.73 o
 -17   2   3      128.94      143.08     12.09 o
 -16   2   3      339.44      387.43     14.14 o
 -15   2   3        1.52       12.43      5.79 o
 -14   2   3     2016.00     2085.52     35.57 o
 -13   2   3       69.60       70.84      7.29 o
 -12   2   3     4937.77     4979.60     69.11 o
 -11   2   3      586.54      524.75     13.10 o
 -10   2   3     8922.24     8910.58    120.02 o
  -9   2   3      495.11      382.95     12.00 o
  -8   2   3     2374.78     2249.40     34.81 o
  -7   2   3    10050.81     9798.10    132.53 o
  -6   2   3     1507.97     1403.00     23.37 o
  -5   2   3       10.10        4.14      1.65 o
  -4   2   3      220.28      184.54      4.54 o
  -3   2   3    13919.02    13507.46    212.14 o
  -2   2   3    16480.58    16185.69    309.81 o
  -1   2   3     3239.65     3063.48     61.15 o
   0   2   3     1628.41     1608.31     33.45 o
   1   2   3     4234.70     4120.24     79.76 o
   2   2   3     2598.75     2759.03     45.94 o
   3   2   3     8402.10     8088.86    114.37 o
   4   2   3     2060.62     2010.61     32.00 o
   5   2   3      144.46       88.58      4.71 o
   6   2   3       75.67       61.70      4.99 o
   7   2   3      719.99      700.29     14.93 o
   8   2   3      890.47      948.46     17.85 o
   9   2   3      109.19      133.91      7.61 o
  10   2   3     1063.86     1058.55     20.89 o
  11   2   3     2153.59     2272.17     41.22 o
  12   2   3        5.07       11.56      4.22 o
  13   2   3     1119.32     1204.33     28.98 o
  14   2   3       30.23       33.36      7.54 o
  15   2   3      569.96      580.45     16.76 o
  16   2   3       35.37       28.37     11.14 o
  17   2   3       69.28       54.78     14.89 o
  18   2   3        1.92       19.35      9.54 o
  19   2   3       14.12       26.16     13.66 o
 -22   3   3       12.68       24.34     18.63 o
 -21   3   3      509.30      486.08     43.49 o
 -20   3   3       13.54       18.88      9.36 o
 -19   3   3      418.28      426.39     20.48 o
 -18   3   3       12.89       20.75      6.68 o
 -17   3   3      876.97      994.96     36.51 o
 -16   3   3      298.98      285.07     11.40 o
 -15   3   3     1790.21     1838.98     36.86 o
 -14   3   3      929.96      925.73     17.93 o
 -13   3   3     2000.37     2047.12     35.75 o
 -12   3   3     1371.33     1494.33     27.15 o
 -11   3   3     1923.10     1652.79     29.31 o
 -10   3   3      812.15      852.04     16.65 o
  -9   3   3     5597.85     5661.45     76.92 o
  -8   3   3      403.02      392.71      9.45 o
  -7   3   3      388.75      277.69      7.74 o
  -6   3   3     6017.47     6153.83     81.94 o
  -5   3   3     3288.36     3466.23     49.49 o
  -4   3   3      669.44      621.61     14.67 o
  -3   3   3     2844.36     2938.28     71.30 o
  -2   3   3        3.75       10.16      3.15 o
  -1   3   3     3271.68     3194.80     62.09 o
   0   3   3      217.52      214.16      9.57 o
   1   3   3     1736.64     1600.70     32.34 o
   2   3   3     1779.93     1842.45     32.46 o
   3   3   3      686.50      615.76     13.46 o
   4   3   3      118.98      178.77      7.07 o
   5   3   3     1018.99     1070.79     25.30 o
   6   3   3      609.26      605.36     13.07 o
   7   3   3     2589.37     2665.93     71.06 o
   8   3   3      213.82      251.59     13.46 o
   9   3   3     2643.97     2714.78     47.04 o
  10   3   3       64.73       59.02      8.19 o
  11   3   3      510.14      495.18     18.03 o
  12   3   3       60.26       68.23     14.09 o
  13   3   3       20.38       20.55      7.19 o
  14   3   3       57.43       63.12      8.28 o
  15   3   3       22.83       36.63      9.57 o
  16   3   3        2.37       17.29     10.35 o
  17   3   3        1.73       26.66     12.94 o
  18   3   3       21.14       19.37      9.29 o
  19   3   3        9.76       23.55     12.77 o
 -21   4   3        0.28       20.50     11.35 o
 -20   4   3      137.01      146.52     18.22 o
 -19   4   3       16.54       18.75      8.30 o
 -18   4   3      391.40      389.09     13.44 o
 -17   4   3       11.01       18.43      5.79 o
 -16   4   3      947.88     1035.12     22.05 o
 -15   4   3       79.65       69.72      8.23 o
 -14   4   3     1640.09     1689.56     29.92 o
 -13   4   3      655.42      668.50     14.55 o
 -12   4   3     3607.57     3819.78     67.35 o
 -11   4   3       57.35       61.33      4.85 o
 -10   4   3     5686.96     5708.31     85.08 o
  -9   4   3      641.60      575.00     11.78 o
  -8   4   3     5720.44     5424.90     81.40 o
  -7   4   3      856.42      678.67     13.07 o
  -6   4   3     1236.89     1019.39     29.64 o
  -5   4   3      420.94      460.00      9.97 o
  -4   4   3     2859.49     2751.85     42.49 o
  -3   4   3     1331.86     1306.83     27.21 o
  -2   4   3     4067.66     4072.64     63.86 o
  -1   4   3     1585.84     1679.20     38.51 o
   0   4   3     3588.55     3301.53     67.10 o
   1   4   3      111.73       83.10      9.70 o
   2   4   3     1196.39     1101.97     25.53 o
   3   4   3        4.89        9.81      3.71 o
   4   4   3       94.68       96.30      5.43 o
   5   4   3     4708.15     5184.88    123.02 o
   6   4   3       39.53       53.57      6.02 o
   7   4   3      278.16      336.74     10.15 o
   8   4   3      196.44      212.13      9.15 o
   9   4   3      477.25      481.35     13.21 o
  10   4   3      778.55      789.88     26.93 o
  11   4   3       79.96       77.57     18.91 o
  12   4   3        3.80       12.57      4.84 o
  13   4   3      314.22      330.96     12.98 o
  14   4   3      542.65      487.43     25.57 o
  15   4   3      405.85      406.86     24.07 o
  16   4   3       24.87       32.06      9.79 o
  17   4   3       36.73       29.95     11.39 o
  18   4   3        0.89       20.18     16.18 o
  19   4   3        3.53       29.15     23.41 o
 -21   5   3       30.69       26.28     19.20 o
 -20   5   3       92.77       61.62     16.77 o
 -19   5   3      455.61      454.10     34.14 o
 -18   5   3      147.51      145.29     13.97 o
 -17   5   3       28.99       31.03      8.37 o
 -16   5   3        2.43       12.45      5.34 o
 -15   5   3      822.10      798.39     22.83 o
 -14   5   3      185.84      181.60     11.99 o
 -13   5   3      479.42      538.35     15.62 o
 -12   5   3       20.29       15.68      4.31 o
 -11   5   3     1127.49     1134.34     20.27 o
 -10   5   3      730.11      745.43     23.92 o
  -9   5   3     3709.74     3889.33     57.29 o
  -8   5   3      907.08      888.94     28.40 o
  -7   5   3     1322.22     1197.94     22.02 o
  -6   5   3      389.86      356.30      9.16 o
  -5   5   3      444.53      320.91      8.64 o
  -4   5   3      469.22      464.61     11.10 o
  -3   5   3       36.25       15.57      5.56 o
  -2   5   3      676.94      542.38     13.00 o
  -1   5   3     3441.35     3550.17     85.14 o
   0   5   3    10412.89    10523.09    204.55 o
   1   5   3     1870.80     1735.09     37.98 o
   2   5   3    11458.80    11651.27    225.64 o
   3   5   3      124.20      112.52      7.54 o
   4   5   3    12555.24    13130.67    220.45 o
   5   5   3       28.36       35.79      6.16 o
   6   5   3     2582.21     2744.40     75.26 o
   7   5   3       31.65       29.17      4.94 o
   8   5   3      236.25      251.67      8.95 o
   9   5   3      464.79      460.76     14.94 o
  10   5   3       43.05       50.03      7.99 o
  11   5   3      229.70      254.16     16.63 o
  12   5   3      390.49      410.46     13.95 o
  13   5   3        6.14       20.26      8.08 o
  14   5   3      742.36      730.11     34.50 o
  15   5   3      111.57       98.62     12.89 o
  16   5   3      126.74      127.83     22.20 o
  17   5   3        2.41       17.30      8.60 o
  18   5   3       56.40       40.91     17.63 o
 -20   6   3       68.93       52.78     19.10 o
 -19   6   3       83.95       52.93     13.57 o
 -18   6   3       78.93       98.07     16.38 o
 -17   6   3      110.65      108.46     15.60 o
 -16   6   3       39.98       45.83      8.99 o
 -15   6   3      148.84      162.80     10.80 o
 -14   6   3      100.18      102.78      8.30 o
 -13   6   3      704.03      711.02     16.96 o
 -12   6   3      206.37      231.37     10.13 o
 -11   6   3       41.51       56.30      6.80 o
 -10   6   3       22.06       19.85      6.60 o
  -9   6   3      424.74      378.55     11.55 o
  -8   6   3       26.60       23.31      4.59 o
  -7   6   3      726.67      677.42     18.72 o
  -6   6   3      143.64      156.55      6.92 o
  -5   6   3     6965.46     7436.20    110.07 o
  -4   6   3      534.58      493.93     13.03 o
  -3   6   3     2724.11     2746.19     47.29 o
  -2   6   3      260.48      241.77      8.37 o
  -1   6   3     1132.59     1080.39     27.65 o
   0   6   3     1143.67     1254.47     25.24 o
   1   6   3     5118.56     4942.81    133.16 o
   2   6   3     1000.85     1128.60     30.78 o
   3   6   3     7102.19     7214.19    185.93 o
   4   6   3      146.39      114.11     10.41 o
   5   6   3     1230.16     1138.68     24.52 o
   6   6   3       25.67       26.16      5.71 o
   7   6   3       41.21       40.83      6.40 o
   8   6   3      650.40      663.79     19.67 o
   9   6   3     1015.24      980.60     32.27 o
  10   6   3       16.31       21.31      5.63 o
  11   6   3      659.89      696.42     20.51 o
  12   6   3       14.74       15.50      6.93 o
  13   6   3      224.94      236.86     23.01 o
  14   6   3       48.65       34.32     15.19 o
  15   6   3      153.60      163.53     15.07 o
  16   6   3       39.25       52.94     14.35 o
  17   6   3      113.08       83.60     19.25 o
  18   6   3        1.36       21.22     16.41 o
 -19   7   3        7.44       30.01     14.09 o
 -18   7   3       72.32       66.80     20.82 o
 -17   7   3       39.78       46.09     10.91 o
 -16   7   3      159.12      139.07     13.29 o
 -15   7   3        3.65       14.42      5.55 o
 -14   7   3       90.38       75.34     10.13 o
 -13   7   3      114.19      119.51      9.34 o
 -12   7   3     1675.10     1690.82     29.85 o
 -11   7   3     1125.67     1178.98     26.10 o
 -10   7   3     2861.47     3125.65     49.13 o
  -9   7   3      938.90      962.64     19.62 o
  -8   7   3     3883.53     4277.78     63.64 o
  -7   7   3     1458.28     1528.95     28.33 o
  -6   7   3     1502.64     1525.49     27.78 o
  -5   7   3      999.81     1044.23     22.53 o
  -4   7   3      434.98      431.13     17.75 o
  -3   7   3     1597.29     1802.55     38.26 o
  -2   7   3      464.62      530.91     15.63 o
  -1   7   3        0.78       12.48      5.06 o
   0   7   3       92.14       80.94     11.32 o
   1   7   3       44.01       62.35     16.18 o
   2   7   3     1224.25     1138.69     41.36 o
   3   7   3      213.90      217.10     17.79 o
   4   7   3     4257.39     4353.50    103.78 o
   5   7   3       13.13       20.32      7.17 o
   6   7   3      244.38      263.09     11.58 o
   7   7   3      147.83      134.14     13.36 o
   8   7   3       39.54       51.17      6.65 o
   9   7   3        2.31       12.72      5.27 o
  10   7   3      349.77      382.22     11.56 o
  11   7   3      110.59       90.82     16.77 o
  12   7   3      586.21      649.81     18.15 o
  13   7   3      275.51      268.60     32.44 o
  14   7   3      646.49      637.69     31.42 o
  15   7   3       25.10       30.89     13.62 o
  16   7   3      204.24      163.90     18.25 o
  17   7   3        0.26       10.28      9.42 o
 -18   8   3      196.86      245.88     32.26 o
 -17   8   3       13.11       18.45      9.70 o
 -16   8   3      286.85      233.73     16.85 o
 -15   8   3        0.08       12.80      4.54 o
 -14   8   3      592.74      576.69     16.09 o
 -13   8   3       48.68       50.19      6.89 o
 -12   8   3       12.20       21.70      6.07 o
 -11   8   3       15.67       20.44      5.28 o
 -10   8   3       22.02       18.48      4.88 o
  -9   8   3        1.32       16.29      9.26 o
  -8   8   3       81.81       70.93      6.45 o
  -7   8   3     1941.64     2075.20     37.96 o
  -6   8   3      863.83      877.67     23.21 o
  -5   8   3      303.44      273.32     10.63 o
  -4   8   3      146.49      172.25      7.80 o
  -3   8   3      367.41      391.25     11.41 o
  -2   8   3      304.62      322.89     10.08 o
  -1   8   3     1338.78     1430.68     31.36 o
   0   8   3     1029.47     1080.23     21.82 o
   1   8   3     1815.86     1845.12     64.32 o
   2   8   3      485.00      465.30     19.56 o
   3   8   3     2022.74     2104.84     63.47 o
   4   8   3      486.12      479.41     19.75 o
   5   8   3        8.22       17.40      8.99 o
   6   8   3       97.98       94.52     13.08 o
   7   8   3      420.24      409.23     14.02 o
   8   8   3       50.03       55.64      9.47 o
   9   8   3       68.76       75.71     11.10 o
  10   8   3      329.02      350.71     13.09 o
  11   8   3      630.44      646.63     32.48 o
  12   8   3       62.93       80.53     16.37 o
  13   8   3      629.51      640.02     39.21 o
  14   8   3        0.10       22.48     11.79 o
  15   8   3       41.01       40.56     13.64 o
  16   8   3       62.13       25.92     18.66 o
 -17   9   3      145.67      139.92     33.99 o
 -16   9   3        9.79       19.60     10.56 o
 -15   9   3      471.88      439.06     25.57 o
 -14   9   3        5.49       15.96      5.82 o
 -13   9   3      784.15      769.44     24.45 o
 -12   9   3        0.94       11.40      4.32 o
 -11   9   3      206.03      222.58     12.36 o
 -10   9   3        0.42       12.53      4.57 o
  -9   9   3      693.54      752.29     25.66 o
  -8   9   3      128.60      104.35     10.60 o
  -7   9   3     1096.07     1168.60     23.54 o
  -6   9   3       59.30       58.88      7.13 o
  -5   9   3       33.87       34.15      7.53 o
  -4   9   3       42.30       42.37      6.02 o
  -3   9   3      903.23      950.97     21.15 o
  -2   9   3        7.88       14.67      4.60 o
  -1   9   3     2321.43     2518.54     44.60 o
   0   9   3      255.77      275.15      9.17 o
   1   9   3      452.07      457.85     22.09 o
   2   9   3      266.20      255.25     26.32 o
   3   9   3       14.02       29.97     13.17 o
   4   9   3      780.58      819.00     45.17 o
   5   9   3      392.80      342.34     41.75 o
   6   9   3        1.82       13.81      7.18 o
   7   9   3       28.28       25.55      8.70 o
   8   9   3       77.44       64.98      9.40 o
   9   9   3      188.33      173.99     11.83 o
  10   9   3        5.84       30.25     11.04 o
  11   9   3        2.83       22.61      8.83 o
  12   9   3       15.06       27.99     14.49 o
  13   9   3        3.31       16.27      8.85 o
  14   9   3        0.10       19.59     10.71 o
 -15  10   3        0.27       18.21     10.31 o
 -14  10   3      294.06      267.96     20.39 o
 -13  10   3      138.75      115.00     11.89 o
 -12  10   3      925.30      955.21     38.16 o
 -11  10   3        0.38       15.23      5.60 o
 -10  10   3      794.33      828.04     22.04 o
  -9  10   3       11.21       19.25      6.37 o
  -8  10   3      504.88      478.89     16.29 o
  -7  10   3      108.88      109.72      8.82 o
  -6  10   3      292.36      275.70     12.31 o
  -5  10   3      106.55       93.52      8.40 o
  -4  10   3     1150.11     1237.61     27.37 o
  -3  10   3        0.19       12.80      4.51 o
  -2  10   3      872.81      935.51     23.25 o
  -1  10   3        1.77       11.92      5.08 o
   0  10   3      360.85      360.70      9.48 o
   1  10   3      110.08      125.01     15.23 o
   2  10   3        1.72       17.29      9.21 o
   3  10   3       17.38       14.42      7.81 o
   4  10   3        0.40       19.95     10.45 o
   5  10   3       16.30       25.43     11.26 o
   6  10   3        5.97       19.75      9.47 o
   7  10   3       39.13       38.42     15.47 o
   8  10   3       44.20       19.29      8.98 o
   9  10   3       58.44       49.28     16.75 o
  10  10   3        4.46       18.53      9.75 o
  11  10   3        0.26       18.79     10.39 o
  12  10   3       13.45       18.69      9.54 o
  13  10   3        3.00       39.30     22.01 o
 -13  11   3       97.53      107.46     25.99 o
 -12  11   3       83.58       61.38     12.38 o
 -11  11   3      598.09      532.70     39.96 o
 -10  11   3       74.49       68.19      9.66 o
  -9  11   3      327.81      312.38     18.53 o
  -8  11   3      459.94      440.06     16.60 o
  -7  11   3        6.34       18.20      7.69 o
  -6  11   3       39.58       42.54      7.32 o
  -5  11   3        5.85       13.59      4.96 o
  -4  11   3       49.14       54.27      7.41 o
  -3  11   3       39.45       31.15      7.01 o
  -2  11   3      545.27      535.39     18.03 o
  -1  11   3        6.05       14.45      5.42 o
   0  11   3      324.45      334.28     20.32 o
   1  11   3       52.20       67.05     13.21 o
   2  11   3     1830.55     1746.86    109.95 o
   3  11   3       44.33       53.64     12.76 o
   4  11   3      208.24      193.96     32.97 o
   5  11   3        0.38       13.12      7.38 o
   6  11   3      368.11      335.94     20.71 o
   7  11   3       33.45       34.42     14.70 o
   8  11   3       76.79       67.80     18.38 o
   9  11   3      245.56      177.03     21.59 o
  10  11   3        0.92       38.47     34.08 o
  11  11   3       14.74       19.66     14.46 o
  -9  12   3       70.34       43.77     18.32 o
  -8  12   3        9.76       18.29      6.12 o
  -7  12   3      127.86      114.40     11.41 o
  -6  12   3      115.30      107.20      8.88 o
  -5  12   3      173.46      165.42     11.33 o
  -4  12   3        6.73       16.01      5.52 o
  -3  12   3       76.66       66.64      6.68 o
  -2  12   3        4.15       15.33      4.43 o
  -1  12   3        1.25       13.61      3.73 o
   0  12   3        6.32       16.05      7.21 o
   1  12   3      186.51      170.41     13.97 o
   2  12   3       39.23       33.06     12.94 o
   3  12   3      125.91      110.95     18.99 o
   4  12   3        0.30       20.53     11.21 o
   5  12   3       86.89       48.60     19.92 o
   6  12   3      143.09      144.96     20.23 o
   7  12   3        3.93       38.68     28.68 o
  -4  13   3       30.40       26.08     14.35 o
  -3  13   3        0.21       18.29      7.70 o
  -2  13   3        1.00       17.89      7.57 o
  -1  13   3        2.11       19.81      7.95 o
   0  13   3        4.54       20.60      7.64 o
   1  13   3       14.94       28.98     12.71 o
   2  13   3      230.33      193.27     23.45 o
 -22   0   4      608.62      433.84     79.71 o
 -20   0   4      531.62      508.99     26.74 o
 -18   0   4     1421.64     1383.89     55.52 o
 -16   0   4      419.85      446.46     18.66 o
 -14   0   4      320.92      316.60     18.58 o
 -12   0   4     4003.87     3788.22     82.94 o
 -10   0   4    14012.86    13045.48    315.15 o
  -8   0   4    16845.82    15503.16    297.03 o
  -6   0   4      368.41      357.83     16.64 o
  -2   0   4      524.68      548.94     17.57 o
   0   0   4       72.67       93.37      5.56 o
   2   0   4     4736.11     4968.05     81.25 o
   4   0   4    13123.01    12855.94    209.78 o
   6   0   4     1025.95      952.83    119.41 o
   8   0   4     1572.80     1460.58     36.98 o
  10   0   4     2540.53     2657.16     89.14 o
  12   0   4      286.64      245.93     20.70 o
  14   0   4      780.23      828.90     35.46 o
  16   0   4      755.20      685.05     35.70 o
  18   0   4      130.41       98.27     25.95 o
 -22   1   4       57.16       28.61     12.74 o
 -21   1   4      430.35      474.99     38.28 o
 -20   1   4       33.22       26.99     22.59 o
 -19   1   4       81.32      112.30     20.82 o
 -18   1   4        4.84       14.70      7.98 o
 -17   1   4      148.37      159.74     10.10 o
 -16   1   4        3.52       13.42      6.09 o
 -15   1   4      590.43      571.07     17.39 o
 -14   1   4      433.03      391.04     14.06 o
 -13   1   4     1185.35     1229.40     24.97 o
 -12   1   4       30.50       22.71      5.57 o
 -11   1   4     8911.69     9172.31    125.02 o
 -10   1   4     1710.52     1959.01     31.10 o
  -9   1   4     2948.26     2749.09     42.96 o
  -8   1   4      142.06       91.21      6.00 o
  -7   1   4       19.24        9.01      2.58 o
  -6   1   4     4785.61     4353.10     65.92 o
  -5   1   4       72.30      115.55      4.14 o
  -4   1   4      173.52      136.56      4.19 o
  -3   1   4     4288.37     4288.71     75.50 o
  -2   1   4    22093.45    21666.40    507.11 o
   0   1   4    22145.43    21433.94    407.27 o
   1   1   4    39093.30    38447.71   2019.15 o
   2   1   4     8693.18     8472.82    112.39 o
   3   1   4      263.16      269.21      6.73 o
   4   1   4     4986.57     4960.26     65.10 o
   5   1   4      638.06      649.50     13.42 o
   6   1   4     4050.38     4118.99     57.59 o
   7   1   4      486.63      456.81     12.73 o
   8   1   4     2189.50     2279.84     34.21 o
   9   1   4     1469.89     1543.04     24.32 o
  10   1   4      288.30      302.30     10.31 o
  11   1   4      358.52      326.50      9.23 o
  12   1   4     1149.54     1236.40     21.83 o
  13   1   4        4.02       14.81      4.79 o
  14   1   4       25.27       25.08      7.24 o
  15   1   4      670.94      674.03     24.53 o
  16   1   4        3.71       17.69      6.17 o
  17   1   4      346.71      373.50     15.62 o
  18   1   4        0.81       22.93     12.52 o
  19   1   4       15.57       36.93     18.10 o
 -22   2   4      152.31      164.83     20.95 o
 -21   2   4        0.09       18.75     10.25 o
 -20   2   4      479.16      484.12     32.26 o
 -19   2   4      206.21      175.10     19.61 o
 -18   2   4      776.21      831.51     27.11 o
 -17   2   4      285.52      300.93     12.36 o
 -16   2   4      392.91      377.60     12.75 o
 -15   2   4      239.78      263.57     10.38 o
 -14   2   4     1071.12     1065.71     21.21 o
 -13   2   4      177.18      179.70      9.99 o
 -12   2   4     1278.52     1210.58     23.35 o
 -11   2   4     2989.69     3068.37     45.10 o
 -10   2   4        3.31        9.89      2.99 o
  -9   2   4      619.25      521.26     11.65 o
  -8   2   4       82.17       57.48      5.39 o
  -7   2   4     7343.46     6921.50     91.81 o
  -6   2   4     2063.57     2324.84     34.20 o
  -5   2   4      321.62      291.92      8.04 o
  -4   2   4       14.84       14.20      2.29 o
  -3   2   4       39.38       19.31      2.47 o
  -2   2   4     5462.88     5177.46    127.45 o
  -1   2   4     5930.05     5709.02    120.45 o
   0   2   4    11903.55    11794.19    196.61 o
   1   2   4    23073.07    22883.44    440.27 o
   2   2   4     3901.91     3997.82     58.87 o
   3   2   4    13130.12    12806.10    159.09 o
   4   2   4     1548.01     1634.90     31.47 o
   5   2   4     4252.65     3964.55     70.47 o
   6   2   4      244.36      236.87      8.54 o
   7   2   4     7731.28     8412.52    121.15 o
   8   2   4      880.23      881.87     16.60 o
   9   2   4     1104.17     1138.28     21.28 o
  10   2   4      162.75      165.91      8.34 o
  11   2   4      140.29      155.72      7.51 o
  12   2   4      226.17      223.12      9.05 o
  13   2   4      222.55      244.17     10.80 o
  14   2   4      186.93      211.17      9.59 o
  15   2   4       79.49       70.49     11.15 o
  16   2   4        0.68       17.37      9.69 o
  17   2   4      135.27      174.62     29.93 o
  18   2   4       37.14       25.39     12.63 o
  19   2   4       69.27       61.50     19.87 o
 -22   3   4        3.47       27.12     12.53 o
 -21   3   4        1.48       17.24     10.17 o
 -20   3   4      324.89      306.73     17.46 o
 -19   3   4        1.01       17.84     10.14 o
 -18   3   4      848.79      808.81     22.22 o
 -17   3   4       23.52       20.35     11.13 o
 -16   3   4      555.39      584.09     14.78 o
 -15   3   4      303.84      305.41     10.15 o
 -14   3   4       65.67       69.92      6.68 o
 -13   3   4       83.12       80.76      5.07 o
 -12   3   4      189.29      193.88      7.42 o
 -11   3   4     1249.81     1285.73     24.96 o
 -10   3   4       54.99       20.16      4.53 o
  -9   3   4       38.23       35.06      4.38 o
  -8   3   4     2558.61     2351.23     34.93 o
  -7   3   4     1116.38     1119.61     19.64 o
  -6   3   4     1193.46      934.67     16.54 o
  -5   3   4     1250.18     1128.65     19.75 o
  -4   3   4        9.86       22.31      3.97 o
  -3   3   4     1374.59     1493.78     26.83 o
  -2   3   4      137.24      122.19      5.02 o
  -1   3   4       20.82       18.58      4.13 o
   0   3   4     8246.84     7883.02    132.54 o
   1   3   4     2767.63     2900.89     52.84 o
   2   3   4     6396.26     6092.02     97.21 o
   3   3   4      409.59      405.68     16.14 o
   4   3   4    13849.02    13724.69    238.87 o
   5   3   4        0.48        8.91      3.80 o
   6   3   4     3415.70     3625.31     69.34 o
   7   3   4       80.95       66.04      6.39 o
   8   3   4     1881.40     1983.43     54.32 o
   9   3   4       17.02       27.85     17.92 o
  10   3   4     1875.43     2023.84     42.25 o
  11   3   4      468.63      456.84     14.77 o
  12   3   4     3278.81     3571.53     66.53 o
  13   3   4       15.19       14.08      6.28 o
  14   3   4      529.84      498.80     16.34 o
  15   3   4       22.96       23.03      7.77 o
  16   3   4      107.41       86.72     19.35 o
  17   3   4       68.78       76.38     19.77 o
  18   3   4      151.15      152.87     33.88 o
  19   3   4       27.11       34.01     22.66 o
 -21   4   4        7.89       18.96     11.28 o
 -20   4   4      251.24      214.56     17.34 o
 -19   4   4      130.18      111.65     16.79 o
 -18   4   4      124.56      127.32      9.93 o
 -17   4   4       37.82       39.78      7.43 o
 -16   4   4       30.90       40.27      6.85 o
 -15   4   4      717.70      721.45     24.72 o
 -14   4   4       21.95       35.76      6.68 o
 -13   4   4     1062.92     1010.58     20.68 o
 -12   4   4      308.07      282.42      9.39 o
 -11   4   4       23.61       18.53      4.80 o
 -10   4   4      293.71      293.79      8.74 o
  -9   4   4     2466.11     2489.90     37.88 o
  -8   4   4      542.25      605.85     13.06 o
  -7   4   4     2992.34     2838.26     41.39 o
  -6   4   4        4.44       12.04      2.96 o
  -5   4   4     2890.19     2728.52     53.09 o
  -4   4   4     1933.64     2047.99     35.13 o
  -3   4   4      266.17      192.49      8.21 o
  -2   4   4      118.88      122.66     10.33 o
  -1   4   4     3195.21     3154.68     60.99 o
   0   4   4     1475.81     1571.46     36.87 o
   1   4   4    18671.60    18325.68    351.82 o
   2   4   4     3825.09     3830.82     59.88 o
   3   4   4     7881.07     7411.15    113.98 o
   4   4   4     4825.31     4850.88     89.06 o
   5   4   4     7931.43     8003.98    124.05 o
   6   4   4        0.11        7.80      3.68 o
   7   4   4     1491.85     1506.62     30.20 o
   8   4   4     1168.19     1162.00     27.92 o
   9   4   4     1926.08     1992.38     36.71 o
  10   4   4        9.51       14.80      5.21 o
  11   4   4     2070.05     2153.57     44.24 o
  12   4   4       30.63       22.28      9.49 o
  13   4   4      155.27      172.02     10.21 o
  14   4   4      120.54      130.92     11.63 o
  15   4   4      163.54      158.80     24.50 o
  16   4   4      108.70      100.32     12.72 o
  17   4   4       35.62       33.62     10.61 o
  18   4   4       20.80       31.50     14.40 o
 -21   5   4       88.21       48.66     17.84 o
 -20   5   4       31.82       28.30     14.39 o
 -19   5   4      352.57      329.82     35.86 o
 -18   5   4       70.66       63.10     10.41 o
 -17   5   4      155.29      153.49      9.42 o
 -16   5   4      184.43      211.62      9.49 o
 -15   5   4       16.72       23.87      6.34 o
 -14   5   4      160.79      149.52      7.43 o
 -13   5   4     1810.55     1943.49     31.39 o
 -12   5   4        0.98       13.10      5.39 o
 -11   5   4     2950.88     2988.01     48.03 o
 -10   5   4      169.58      145.56      7.50 o
  -9   5   4     2788.88     2698.71     70.88 o
  -8   5   4     1548.62     1560.46     43.78 o
  -7   5   4     2466.78     2446.86     36.56 o
  -6   5   4      539.63      428.29     11.80 o
  -5   5   4      362.26      399.86     10.10 o
  -4   5   4     9044.57    10501.04    153.66 o
  -3   5   4     1049.85     1013.77     21.43 o
  -2   5   4     1565.36     1378.43     27.29 o
  -1   5   4      792.63      719.91     18.60 o
   0   5   4     4983.62     4691.10     94.03 o
   1   5   4     2507.49     2554.16     63.97 o
   2   5   4     8571.19     8670.83    147.65 o
   3   5   4       72.67       76.96      7.72 o
   4   5   4      709.40      653.20     15.26 o
   5   5   4     3651.42     4057.43     92.91 o
   6   5   4      553.45      518.32     20.39 o
   7   5   4      113.72      117.88      6.25 o
   8   5   4      608.77      620.46     16.71 o
   9   5   4       12.80       12.70      4.30 o
  10   5   4        7.98       15.89      6.55 o
  11   5   4       61.29       71.43      9.83 o
  12   5   4     1122.84     1052.07     35.70 o
  13   5   4       49.81       44.90      8.29 o
  14   5   4      196.19      193.62     25.66 o
  15   5   4       61.77       59.98     10.79 o
  16   5   4        1.19       19.23     10.89 o
  17   5   4       98.08       73.83     20.37 o
  18   5   4        0.61       32.78     24.70 o
 -20   6   4       81.45       76.35     18.78 o
 -19   6   4      181.97      148.02     18.44 o
 -18   6   4       89.53      106.25     16.11 o
 -17   6   4      330.37      323.05     13.14 o
 -16   6   4      192.87      194.34     10.78 o
 -15   6   4       55.99       77.29      9.08 o
 -14   6   4      124.30      149.44      9.67 o
 -13   6   4      450.66      420.07     12.10 o
 -12   6   4     1387.78     1540.20     26.28 o
 -11   6   4     1652.47     1651.51     29.93 o
 -10   6   4     6104.48     6334.24    116.65 o
  -9   6   4       21.20       15.35      4.28 o
  -8   6   4     1366.01     1280.25     21.55 o
  -7   6   4       53.15       34.53      6.91 o
  -6   6   4     2822.35     2914.06     48.09 o
  -5   6   4      212.57      265.86      9.11 o
  -4   6   4      942.49      971.59     28.06 o
  -3   6   4     1127.69     1158.48     32.08 o
  -2   6   4      977.03      849.01     21.00 o
  -1   6   4        0.77       10.22      3.83 o
   0   6   4     2443.32     2425.22     55.26 o
   1   6   4       94.40      103.17      9.30 o
   2   6   4       62.56       43.07      9.18 o
   3   6   4       49.59       41.10     18.01 o
   4   6   4      125.32      112.66     10.29 o
   5   6   4     1060.09     1136.87     32.58 o
   6   6   4      171.37      153.37      8.10 o
   7   6   4      135.74      156.00      9.09 o
   8   6   4        7.83       12.36      4.12 o
   9   6   4      305.52      323.83     13.03 o
  10   6   4       59.99       46.82      7.08 o
  11   6   4      496.53      473.09     21.97 o
  12   6   4        3.55       18.87      8.45 o
  13   6   4        0.14       15.29      6.58 o
  14   6   4       80.81       95.59     27.76 o
  15   6   4        0.26       15.92      8.44 o
  16   6   4      107.72       91.63     28.23 o
  17   6   4        4.07       19.92     16.45 o
 -19   7   4      317.91      329.46     26.66 o
 -18   7   4        8.49       16.45      9.01 o
 -17   7   4       23.64       25.19      7.11 o
 -16   7   4       38.01       44.61      9.94 o
 -15   7   4       52.28       57.36      7.24 o
 -14   7   4      187.21      180.65      7.80 o
 -13   7   4       68.58       83.73      9.16 o
 -12   7   4      244.17      242.97      8.79 o
 -11   7   4      732.67      711.51     16.82 o
 -10   7   4        5.85       10.65      3.72 o
  -9   7   4      423.22      450.02     11.52 o
  -8   7   4      371.14      418.84     14.78 o
  -7   7   4       36.70       36.01      5.93 o
  -6   7   4     1459.69     1494.91     29.24 o
  -5   7   4      218.78      197.91      9.57 o
  -4   7   4      673.05      664.32     15.76 o
  -3   7   4       23.50       23.11      5.79 o
  -2   7   4      292.08      289.87      9.26 o
  -1   7   4     1143.82     1131.65     21.88 o
   0   7   4      113.39       90.63      7.19 o
   1   7   4     2223.78     2189.59     54.16 o
   2   7   4        4.77       16.81     14.44 o
   3   7   4      340.22      364.86     24.93 o
   4   7   4      227.20      227.90     21.87 o
   5   7   4      126.41      126.49     10.65 o
   6   7   4      586.95      604.60     17.53 o
   7   7   4      243.36      205.94      8.96 o
   8   7   4       58.88       56.01      8.08 o
   9   7   4      114.14      123.94      7.06 o
  10   7   4        3.80       17.07      6.09 o
  11   7   4        4.01       12.83      5.18 o
  12   7   4        9.20       17.23      8.22 o
  13   7   4        0.23       16.52      8.66 o
  14   7   4       77.50       88.02     14.98 o
  15   7   4      122.08      109.37     26.64 o
  16   7   4        1.07       23.36     12.81 o
 -18   8   4      219.74      195.29     55.11 o
 -17   8   4      278.16      242.26     16.74 o
 -16   8   4       97.03       82.19     12.24 o
 -15   8   4       45.74       40.84      8.97 o
 -14   8   4      219.51      219.10     10.88 o
 -13   8   4      236.46      243.81     12.66 o
 -12   8   4       33.95       39.63      6.78 o
 -11   8   4        1.92        9.70      3.84 o
 -10   8   4     1406.53     1469.27     32.68 o
  -9   8   4      736.18      721.59     16.31 o
  -8   8   4        1.38       11.18      4.78 o
  -7   8   4      740.35      690.17     22.43 o
  -6   8   4       19.80       25.41      7.14 o
  -5   8   4      163.48      155.13      9.09 o
  -4   8   4      165.80      145.05      7.77 o
  -3   8   4      302.86      298.17      9.65 o
  -2   8   4       13.97       29.04      4.99 o
  -1   8   4       79.10       80.89      6.93 o
   0   8   4      201.59      194.56     11.87 o
   1   8   4      109.82       85.39     10.07 o
   2   8   4      432.90      441.88     18.02 o
   3   8   4      297.67      335.10     42.45 o
   4   8   4      177.27      163.54     17.56 o
   5   8   4      134.85      152.50     12.56 o
   6   8   4      371.59      357.74     17.98 o
   7   8   4      484.21      530.89     16.08 o
   8   8   4        0.47       17.65      6.45 o
   9   8   4      123.50      134.71      8.89 o
  10   8   4       18.65       20.31      6.85 o
  11   8   4      348.26      399.35     30.84 o
  12   8   4        2.33       21.50     10.54 o
  13   8   4      618.33      580.68     51.31 o
  14   8   4       31.46       29.11     12.33 o
  15   8   4      290.71      232.63     25.54 o
 -17   9   4       55.53       38.87     17.25 o
 -16   9   4      239.33      225.29     23.24 o
 -15   9   4        0.61       17.68      5.94 o
 -14   9   4       42.86       40.65      8.24 o
 -13   9   4       19.07       25.23      6.47 o
 -12   9   4        0.81       15.03      5.22 o
 -11   9   4      162.69      152.28     10.77 o
 -10   9   4      808.94      851.53     21.36 o
  -9   9   4      771.12      739.72     20.81 o
  -8   9   4      811.02      806.48     24.26 o
  -7   9   4     1750.17     1759.65     32.57 o
  -6   9   4      605.40      590.39     15.47 o
  -5   9   4      140.34      120.42     10.44 o
  -4   9   4      623.50      612.35     17.07 o
  -3   9   4       11.17       16.25      4.69 o
  -2   9   4       10.86       14.17      4.34 o
  -1   9   4      460.59      456.08     18.70 o
   0   9   4      273.10      246.09     17.19 o
   1   9   4      103.79       91.80     10.40 o
   2   9   4     1252.19     1260.27     57.05 o
   3   9   4        3.79       25.33     13.28 o
   4   9   4     1822.02     1930.44     51.63 o
   5   9   4      638.40      635.45     34.95 o
   6   9   4     1055.24     1083.34     46.45 o
   7   9   4       16.68       16.77      8.57 o
   8   9   4        2.87       14.84      7.33 o
   9   9   4       40.57       36.17      9.48 o
  10   9   4      417.83      445.65     18.71 o
  11   9   4        5.97       13.73      6.94 o
  12   9   4      425.82      414.73     23.66 o
  13   9   4        8.79       21.35     11.61 o
  14   9   4      122.92       79.52     36.75 o
 -15  10   4       58.60       25.90      8.89 o
 -14  10   4        0.11       16.11      5.85 o
 -13  10   4        0.57       17.49      6.22 o
 -12  10   4      145.06      146.70     11.34 o
 -11  10   4        0.79       16.35      6.10 o
 -10  10   4       50.95       56.06     10.87 o
  -9  10   4       60.75       72.67      9.97 o
  -8  10   4        9.35       19.11      6.38 o
  -7  10   4      852.02      906.84     29.65 o
  -6  10   4        0.84       17.01      5.57 o
  -5  10   4      191.06      186.74     10.14 o
  -4  10   4      435.64      415.18     13.43 o
  -3  10   4      290.76      309.26     11.44 o
  -2  10   4      112.47      113.09      9.99 o
  -1  10   4      763.33      857.70     20.99 o
   0  10   4       20.83       18.99      8.87 o
   1  10   4     1292.07     1327.11     58.83 o
   2  10   4      744.81      717.09     23.15 o
   3  10   4     1349.58     1342.58     41.49 o
   4  10   4       25.47       22.48     11.79 o
   5  10   4      290.05      340.04     21.33 o
   6  10   4       34.84       35.71     12.91 o
   7  10   4      381.89      365.27     16.38 o
   8  10   4       11.32       19.29      9.61 o
   9  10   4       95.95       86.59     17.34 o
  10  10   4        5.06       21.60     17.26 o
  11  10   4       72.88       56.23     17.54 o
  12  10   4        0.15       20.74     10.24 o
 -13  11   4       99.17       90.65     24.67 o
 -12  11   4       26.72       29.85      9.03 o
 -11  11   4      425.35      426.33     19.38 o
 -10  11   4       69.63       61.26      8.85 o
  -9  11   4      543.75      538.00     17.77 o
  -8  11   4      132.53      143.10      9.98 o
  -7  11   4       49.69       60.29     12.12 o
  -6  11   4       69.91       76.54      9.22 o
  -5  11   4       83.12       87.73      9.41 o
  -4  11   4        3.45       15.46      5.21 o
  -3  11   4       92.98       95.47      8.11 o
  -2  11   4       95.12      104.43      8.78 o
  -1  11   4       89.99       87.37     10.79 o
   0  11   4      233.65      226.20     14.28 o
   1  11   4       14.95       17.36      9.04 o
   2  11   4      846.35      815.55     47.54 o
   3  11   4      147.41      128.21     15.25 o
   4  11   4      550.49      546.55     27.46 o
   5  11   4        0.05       27.44     14.03 o
   6  11   4      222.87      153.40     19.58 o
   7  11   4      160.96      191.80     26.11 o
   8  11   4       92.63       56.00     19.75 o
   9  11   4        5.00       29.63     23.69 o
  10  11   4      135.72      138.16     34.98 o
  -9  12   4        3.01       18.44      7.66 o
  -8  12   4       54.92       65.08     13.24 o
  -7  12   4        6.88       18.73      7.57 o
  -6  12   4       32.49       30.51      9.97 o
  -5  12   4       91.33       61.73     13.92 o
  -4  12   4       12.65       26.01      9.27 o
  -3  12   4       37.69       24.03      5.40 o
  -2  12   4      100.71       97.51     11.46 o
  -1  12   4       67.82       46.67     12.68 o
   0  12   4       94.54      105.84     14.47 o
   1  12   4       60.46       53.55     13.52 o
   2  12   4       65.68       55.55     17.96 o
   3  12   4        9.46       18.13      9.74 o
   4  12   4        0.45       21.77     11.20 o
   5  12   4        0.51       20.93     11.76 o
   6  12   4       16.89       19.35     10.44 o
  -4  13   4        8.19       37.47     11.38 o
  -3  13   4       17.03       25.88     10.02 o
  -2  13   4        0.49       15.50      7.98 o
  -1  13   4       97.47       98.35     34.49 o
   0  13   4       10.66       16.33      7.25 o
   1  13   4      367.94      393.23     38.27 o
   2  13   4       55.11       48.39     24.71 o
 -23   0   5        0.55       15.05     13.05 o
 -21   0   5        8.58       13.79     10.14 o
 -19   0   5      350.66      332.54     34.68 o
 -17   0   5       83.42       84.75      9.89 o
 -15   0   5       26.62       32.03     10.66 o
 -13   0   5     1126.40     1166.32     33.91 o
 -11   0   5     5660.52     5803.26    129.85 o
  -9   0   5     9307.74     8935.60    171.69 o
  -5   0   5    13015.15    11718.19    277.78 o
  -3   0   5    11544.13    10028.92    192.29 o
  -1   0   5     6862.27     6966.34    135.32 o
   1   0   5    13618.31    13156.49    215.99 o
   3   0   5     9130.66     9061.39    230.31 o
   5   0   5       35.30       17.69      4.48 o
   7   0   5     6558.73     6928.83    117.89 o
   9   0   5     7384.68     7784.40    144.03 o
  11   0   5     1178.04     1272.68     32.59 o
  13   0   5       53.46       52.37     10.44 o
  15   0   5      895.62      942.61     34.39 o
  17   0   5      324.68      327.74     70.55 o
  19   0   5        2.53       18.38     14.87 o
 -23   1   5       73.61       54.53     30.21 o
 -22   1   5        5.66       43.02     21.51 o
 -21   1   5      114.23      122.97     15.16 o
 -20   1   5       40.05       20.53      8.65 o
 -19   1   5      330.74      302.22     13.62 o
 -18   1   5       19.06       20.33     15.36 o
 -17   1   5        0.99       21.10     11.45 o
 -16   1   5     2174.34     2339.66     52.16 o
 -15   1   5      169.91      174.86     14.40 o
 -14   1   5      458.62      488.88     12.10 o
 -13   1   5     1656.91     1831.88     34.33 o
 -12   1   5      784.49      672.09     13.63 o
 -11   1   5     2049.68     1872.48     29.68 o
 -10   1   5     8094.90     8056.77    110.12 o
  -9   1   5      707.40      580.08     13.63 o
  -8   1   5    18595.58    18278.13    271.11 o
  -7   1   5    11390.42    10870.57    161.06 o
  -6   1   5     7859.51     7267.07    111.38 o
  -5   1   5     5897.38     5552.60     82.47 o
  -4   1   5     1647.83     1671.41     33.72 o
  -3   1   5    11281.58    10386.13    172.89 o
  -2   1   5    21093.09    20163.44    387.76 o
  -1   1   5     9317.98     9377.43    139.32 o
   0   1   5       73.10       54.77      3.25 o
   1   1   5       26.90       23.05      2.86 o
   2   1   5     4084.89     3704.64    190.95 o
   3   1   5    12945.29    13480.93    172.27 o
   4   1   5     1922.36     1931.88     29.06 o
   5   1   5    12311.78    13174.28    157.07 o
   6   1   5     2902.48     3086.86     43.41 o
   7   1   5     2195.66     2083.56     36.91 o
   8   1   5      862.15      819.91     15.47 o
   9   1   5       46.98       51.94      5.79 o
  10   1   5      180.12      207.37     10.18 o
  11   1   5        3.35       14.67      5.57 o
  12   1   5      647.45      657.96     18.08 o
  13   1   5       62.23       57.94      6.69 o
  14   1   5      153.33      151.98      8.57 o
  15   1   5        1.49       16.13      5.95 o
  16   1   5      154.81      166.47     11.62 o
  17   1   5       18.11       25.30     13.38 o
  18   1   5        2.31       28.93     12.49 o
  19   1   5       16.67       24.24     18.75 o
 -22   2   5       40.34       25.73     11.34 o
 -21   2   5       80.17       54.03     15.22 o
 -20   2   5      413.23      408.46     30.52 o
 -19   2   5      205.18      188.33     14.88 o
 -18   2   5      256.75      272.29     12.92 o
 -17   2   5      637.63      630.04     21.06 o
 -16   2   5        3.36       11.39      4.57 o
 -15   2   5     2594.09     2714.99     48.66 o
 -14   2   5        7.82        8.29      3.73 o
 -13   2   5     1331.86     1372.16     26.80 o
 -12   2   5      466.26      406.50     10.74 o
 -11   2   5      145.39      109.47      7.55 o
 -10   2   5     3049.94     3116.06     46.83 o
  -9   2   5      494.05      659.14     14.12 o
  -8   2   5      438.31      419.23      9.68 o
  -7   2   5     1569.56     1351.73     22.51 o
  -6   2   5        3.91       11.10      4.08 o
  -5   2   5     7253.75     6934.30     97.87 o
  -4   2   5     1501.17     1499.08     25.56 o
  -3   2   5      435.53      462.24     11.38 o
  -2   2   5      832.23      698.07     19.30 o
  -1   2   5      953.36      827.08     17.55 o
   0   2   5      167.01      218.82      7.11 o
   1   2   5     6656.58     6315.20     85.60 o
   2   2   5      435.72      450.03     10.04 o
   3   2   5     1286.61     1310.91     22.85 o
   4   2   5     2139.39     2478.48     36.90 o
   5   2   5      329.53      252.65      8.78 o
   6   2   5     3467.00     3742.98     65.35 o
   7   2   5     2496.28     2569.83     40.52 o
   8   2   5       21.53       13.48      4.58 o
   9   2   5     1432.59     1518.44     30.21 o
  10   2   5      179.42      172.94      9.20 o
  11   2   5      789.15      807.86     18.45 o
  12   2   5       82.85       58.16      8.30 o
  13   2   5       53.13       66.73      8.49 o
  14   2   5      274.44      262.22     10.67 o
  15   2   5      229.68      212.54     11.82 o
  16   2   5      116.49      117.97     12.43 o
  17   2   5        3.94       24.54     12.56 o
  18   2   5        0.73       18.14     10.03 o
 -22   3   5       57.18       63.15     17.36 o
 -21   3   5      573.47      541.93     41.58 o
 -20   3   5       38.70       26.46     10.26 o
 -19   3   5      386.23      423.52     17.08 o
 -18   3   5      148.35      166.76     19.47 o
 -17   3   5      151.69      153.64      9.06 o
 -16   3   5      105.40       86.21      6.62 o
 -15   3   5     1036.84     1030.27     20.65 o
 -14   3   5      236.88      263.15      8.84 o
 -13   3   5     1012.14     1058.85     19.57 o
 -12   3   5       84.26       98.30      5.79 o
 -11   3   5     1333.12     1227.52     23.96 o
 -10   3   5        6.66        8.94      3.13 o
  -9   3   5     5800.40     5720.17     84.68 o
  -8   3   5     2186.20     2415.46     37.89 o
  -7   3   5       17.05       18.62      2.97 o
  -6   3   5      570.07      647.38     12.55 o
  -5   3   5     5362.87     5450.23     76.60 o
  -4   3   5      482.29      403.41      9.71 o
  -3   3   5     4493.67     4477.76     76.85 o
  -2   3   5     6702.51     6495.63    231.13 o
  -1   3   5     2016.28     1813.93     44.52 o
   0   3   5     1002.84      988.87     21.31 o
   1   3   5      101.51       71.28      7.33 o
   2   3   5     4415.79     4482.34     68.52 o
   3   3   5     5375.15     5648.47     91.16 o
   4   3   5      268.88      263.23      8.72 o
   5   3   5      120.93      116.22      6.20 o
   6   3   5      267.78      236.38      7.89 o
   7   3   5      302.60      335.32     15.53 o
   8   3   5      153.35      170.43      9.87 o
   9   3   5       63.28       62.60      8.80 o
  10   3   5      441.50      437.15     13.38 o
  11   3   5      238.99      218.58     11.69 o
  12   3   5       43.22       38.32      7.56 o
  13   3   5      302.79      308.62     13.73 o
  14   3   5       20.39       20.65      7.83 o
  15   3   5      338.55      353.96     19.94 o
  16   3   5        0.06       13.93      8.05 o
  17   3   5      125.00      120.95     13.04 o
  18   3   5        0.47       38.41     17.40 o
 -22   4   5      134.88       63.47     29.54 o
 -21   4   5        0.06       22.96     11.66 o
 -20   4   5      382.37      366.98     17.27 o
 -19   4   5       11.91       16.18      7.85 o
 -18   4   5      187.97      197.19     12.55 o
 -17   4   5      593.43      620.24     23.44 o
 -16   4   5      366.04      392.15     11.57 o
 -15   4   5      970.22     1054.47     20.12 o
 -14   4   5     1021.43      971.84     20.12 o
 -13   4   5       59.11       45.63      5.82 o
 -12   4   5     2558.35     2721.56     45.01 o
 -11   4   5      514.06      486.09     12.17 o
 -10   4   5     9831.34    10035.00    135.37 o
  -9   4   5      379.13      296.18      7.52 o
  -8   4   5      409.72      330.90     10.17 o
  -7   4   5       14.35        8.51      2.81 o
  -6   4   5       40.36       26.26      4.27 o
  -5   4   5      651.04      774.48     14.56 o
  -4   4   5       39.29       36.96      4.18 o
  -3   4   5      144.31      152.64      7.07 o
  -2   4   5      651.04      624.45     25.55 o
  -1   4   5      113.32      116.95      7.82 o
   0   4   5     1130.87     1132.86     26.05 o
   1   4   5      564.36      487.52     21.15 o
   2   4   5     4343.35     4618.74     70.77 o
   3   4   5       30.39       30.08      5.32 o
   4   4   5      303.42      221.99      8.40 o
   5   4   5       20.54        9.26      3.44 o
   6   4   5     1505.42     1490.49     27.08 o
   7   4   5       80.51       74.20      5.64 o
   8   4   5      255.41      256.36     12.05 o
   9   4   5       79.29       82.81      8.14 o
  10   4   5       74.80       75.20      7.03 o
  11   4   5       26.72       25.67      6.81 o
  12   4   5       53.43       82.44     12.86 o
  13   4   5      678.90      632.99     20.70 o
  14   4   5      172.01      171.28     22.29 o
  15   4   5       11.30       17.14      8.25 o
  16   4   5      170.48      152.83     19.52 o
  17   4   5       59.88       49.07     16.32 o
  18   4   5       48.30       34.10     23.01 o
 -21   5   5       15.04       22.65     11.42 o
 -20   5   5       31.09       37.58     14.62 o
 -19   5   5      118.98      112.91     13.86 o
 -18   5   5       99.76       91.38     10.32 o
 -17   5   5        1.75       16.65      6.29 o
 -16   5   5      184.58      197.90      7.94 o
 -15   5   5       38.07       39.04      7.46 o
 -14   5   5        3.32       12.11      4.54 o
 -13   5   5     4658.62     5076.27     82.82 o
 -12   5   5        3.64        9.87      3.58 o
 -11   5   5     4389.60     4688.52     72.79 o
 -10   5   5     3721.33     3860.85     73.58 o
  -9   5   5     3970.62     4334.05     61.91 o
  -8   5   5     5862.58     5832.62     87.07 o
  -7   5   5      186.69      147.00      6.35 o
  -6   5   5     5775.01     5597.04     83.04 o
  -5   5   5      114.40      143.53      5.90 o
  -4   5   5     5896.04     6176.73     95.01 o
  -3   5   5       11.86        9.41      3.45 o
  -2   5   5      532.06      498.96     16.55 o
  -1   5   5       17.94       12.86      4.75 o
   0   5   5     1526.99     1364.62     33.77 o
   1   5   5     1053.80     1086.01     25.47 o
   2   5   5     4324.81     4290.75     88.43 o
   3   5   5      986.60      934.76     20.80 o
   4   5   5     5038.52     5112.94    126.81 o
   5   5   5      485.11      470.70     14.78 o
   6   5   5      376.51      326.58     10.43 o
   7   5   5      138.71      148.30      7.41 o
   8   5   5      425.79      449.12     13.81 o
   9   5   5        5.70       12.84      5.21 o
  10   5   5      807.60      851.19     35.51 o
  11   5   5       57.42       43.68      7.84 o
  12   5   5      374.99      415.03     22.03 o
  13   5   5       16.42       21.00      7.25 o
  14   5   5      127.13      126.34     12.73 o
  15   5   5       13.27       24.23     21.15 o
  16   5   5        6.95       17.57      9.08 o
  17   5   5        2.26       14.33     11.16 o
 -20   6   5       12.53       22.10     10.90 o
 -19   6   5       50.14       74.82     17.78 o
 -18   6   5       49.73       38.32      8.64 o
 -17   6   5      353.80      374.82     15.97 o
 -16   6   5        6.10       14.07      4.83 o
 -15   6   5      313.52      291.58     10.86 o
 -14   6   5       37.54       28.35      5.74 o
 -13   6   5      499.43      576.78     15.31 o
 -12   6   5       18.21       11.94      3.99 o
 -11   6   5       67.45       69.74      6.30 o
 -10   6   5       17.90       24.61      5.31 o
  -9   6   5     2713.17     2709.96     50.16 o
  -8   6   5     2134.24     2255.51     34.35 o
  -7   6   5     4127.20     4229.94     72.21 o
  -6   6   5       78.47       85.07      5.53 o
  -5   6   5    11591.75    12460.10    189.74 o
  -4   6   5      299.86      336.70     10.43 o
  -3   6   5     4378.77     4521.68     76.67 o
  -2   6   5        7.03       13.08      4.58 o
  -1   6   5      730.53      636.46     17.01 o
   0   6   5      129.68      121.82      9.33 o
   1   6   5     6192.43     5926.13    121.44 o
   2   6   5       23.03       17.45      9.19 o
   3   6   5     9704.71    10168.73    227.79 o
   4   6   5      926.44     1013.72     29.58 o
   5   6   5     2138.46     2160.50     40.14 o
   6   6   5      229.10      270.19     10.15 o
   7   6   5        5.57       12.68      6.77 o
   8   6   5      196.24      209.62      8.40 o
   9   6   5      557.03      506.11     15.80 o
  10   6   5       36.98       29.67      6.88 o
  11   6   5      236.07      262.00     15.19 o
  12   6   5       50.71       67.77      8.95 o
  13   6   5       56.10       77.95     11.26 o
  14   6   5       67.49       39.24     11.37 o
  15   6   5       81.68       85.36     16.14 o
  16   6   5       27.19       16.92      8.77 o
 -19   7   5       15.89       32.66     16.74 o
 -18   7   5      188.46      212.78     14.05 o
 -17   7   5       53.82       60.93      9.38 o
 -16   7   5      639.66      646.32     23.79 o
 -15   7   5       80.27       70.88      8.25 o
 -14   7   5      620.70      639.53     16.67 o
 -13   7   5      195.19      191.69      8.45 o
 -12   7   5       27.30       23.13      4.81 o
 -11   7   5       11.27       11.60      3.71 o
 -10   7   5      717.49      702.48     18.25 o
  -9   7   5      251.41      235.75      7.49 o
  -8   7   5     2786.67     2832.42     77.09 o
  -7   7   5      598.30      662.19     16.64 o
  -6   7   5      432.22      434.39     15.58 o
  -5   7   5      158.92      183.09      8.35 o
  -4   7   5       57.21       43.80      6.87 o
  -3   7   5        0.42        8.32      3.67 o
  -2   7   5      531.96      556.72     16.24 o
  -1   7   5      659.47      633.86     19.57 o
   0   7   5     2737.23     2800.56     58.01 o
   1   7   5      527.13      554.87     17.74 o
   2   7   5     3693.23     3802.98    106.53 o
   3   7   5       28.28       29.51      8.72 o
   4   7   5     3876.31     4054.89    129.84 o
   5   7   5      220.11      222.24     19.50 o
   6   7   5     1403.29     1535.87     34.79 o
   7   7   5      174.06      160.82      8.07 o
   8   7   5       90.57      101.69      8.15 o
   9   7   5        6.11       12.42      4.36 o
  10   7   5      224.62      228.87     11.80 o
  11   7   5       28.33       42.87      8.92 o
  12   7   5      486.64      519.19     35.88 o
  13   7   5       13.99       24.76     12.00 o
  14   7   5      205.86      189.16     18.04 o
  15   7   5       23.37       31.88     13.05 o
  16   7   5       40.30       27.80     19.67 o
 -19   8   5       40.59       15.91     13.88 o
 -18   8   5      288.73      317.20     23.95 o
 -17   8   5      334.75      311.95     22.34 o
 -16   8   5       25.38       32.41      7.92 o
 -15   8   5      297.13      266.57     13.68 o
 -14   8   5      105.06      110.31      8.92 o
 -13   8   5      308.62      312.60     11.25 o
 -12   8   5     1139.71     1140.64     32.51 o
 -11   8   5       37.92       45.11      6.06 o
 -10   8   5     1173.33     1186.47     26.72 o
  -9   8   5        3.28       12.50      4.79 o
  -8   8   5       88.53       71.62      7.29 o
  -7   8   5     1202.09     1251.96     25.97 o
  -6   8   5     1601.88     1627.02     36.30 o
  -5   8   5      160.98      172.14      8.71 o
  -4   8   5     1098.82     1096.79     29.30 o
  -3   8   5       32.99       23.78      5.86 o
  -2   8   5      155.58      156.66      8.35 o
  -1   8   5      885.66      939.80     24.48 o
   0   8   5      784.65      800.34     30.90 o
   1   8   5     1597.72     1613.29     50.97 o
   2   8   5      330.87      323.60     24.18 o
   3   8   5     2851.74     2954.59    104.94 o
   4   8   5       31.00       17.75      6.74 o
   5   8   5       32.74       36.96      8.07 o
   6   8   5       15.15       20.31      8.00 o
   7   8   5      515.35      594.21     17.98 o
   8   8   5      107.72      101.02     10.01 o
   9   8   5      115.93      114.89     11.07 o
  10   8   5       96.29       65.69     10.26 o
  11   8   5       57.15       79.26     13.87 o
  12   8   5        2.27       29.51     12.74 o
  13   8   5      156.82      133.26     18.81 o
  14   8   5      225.14      204.91     23.04 o
 -17   9   5        8.53       26.36     11.05 o
 -16   9   5        0.12       16.60      6.44 o
 -15   9   5       47.27       50.17      9.41 o
 -14   9   5       15.52       22.88      6.36 o
 -13   9   5      434.77      432.70     16.07 o
 -12   9   5       45.87       44.21      8.09 o
 -11   9   5     1133.19     1207.37     41.09 o
 -10   9   5      414.01      443.21     16.10 o
  -9   9   5      462.90      489.02     17.64 o
  -8   9   5      697.18      742.47     30.30 o
  -7   9   5       81.81       91.00     10.03 o
  -6   9   5     2135.28     2224.96     48.91 o
  -5   9   5      314.61      340.77     16.45 o
  -4   9   5      272.19      298.20     12.40 o
  -3   9   5      125.38      141.86      9.32 o
  -2   9   5        3.75       17.42      5.79 o
  -1   9   5      725.57      673.70     17.96 o
   0   9   5      617.29      563.07     19.60 o
   1   9   5      159.94      136.10     11.68 o
   2   9   5      133.98      135.31     32.32 o
   3   9   5      506.58      519.37     27.32 o
   4   9   5        5.29       32.29     15.87 o
   5   9   5      304.06      329.62     19.89 o
   6   9   5       26.59       34.76     11.52 o
   7   9   5        6.84       23.91     13.34 o
   8   9   5       30.93       22.74      8.28 o
   9   9   5       97.16       79.84     13.35 o
  10   9   5        0.45       17.41      9.06 o
  11   9   5        9.13       21.70      9.83 o
  12   9   5       15.36       26.84     13.96 o
  13   9   5       98.28       69.72     24.57 o
 -15  10   5        0.41       24.21      8.76 o
 -14  10   5       23.19       23.59      7.57 o
 -13  10   5        2.48       19.26      6.91 o
 -12  10   5      561.53      582.81     17.53 o
 -11  10   5        3.11       14.07      5.00 o
 -10  10   5     1996.25     2068.60     51.56 o
  -9  10   5      137.44      122.71     10.90 o
  -8  10   5     1001.87     1003.47     25.11 o
  -7  10   5        1.50       13.28      5.10 o
  -6  10   5        0.47       16.93      5.79 o
  -5  10   5      305.06      320.61     12.58 o
  -4  10   5       81.06       69.27      7.48 o
  -3  10   5      548.06      516.08     13.72 o
  -2  10   5        4.07       11.44      4.84 o
  -1  10   5      493.56      479.43     18.66 o
   0  10   5       57.20       61.52     15.38 o
   1  10   5      152.58      162.35     18.35 o
   2  10   5       36.99       40.04     10.18 o
   3  10   5      377.58      406.34     37.34 o
   4  10   5      141.61      132.49     14.94 o
   5  10   5        0.21       21.54     18.03 o
   6  10   5      207.20      202.27     25.28 o
   7  10   5       13.34       38.55     18.63 o
   8  10   5       44.35       60.91     13.65 o
   9  10   5        2.73       16.26     10.15 o
  10  10   5       47.70       39.33     17.58 o
  11  10   5        5.00       15.48      8.44 o
  12  10   5        6.79       16.63     14.25 o
 -13  11   5       20.31       19.53     10.37 o
 -12  11   5       13.65       24.49      8.14 o
 -11  11   5       22.18       25.47      7.64 o
 -10  11   5      142.01      136.69     12.21 o
  -9  11   5      149.87      134.09     12.26 o
  -8  11   5      295.70      311.47     12.95 o
  -7  11   5        2.49       17.10      6.15 o
  -6  11   5      270.08      284.10     19.76 o
  -5  11   5       72.06       78.07      8.17 o
  -4  11   5      460.88      493.17     16.06 o
  -3  11   5        0.05        7.97      4.67 o
  -2  11   5      815.14      798.97     29.07 o
  -1  11   5      116.93       97.75     13.00 o
   0  11   5      272.02      279.81     13.62 o
   1  11   5       13.34       38.82     16.94 o
   2  11   5      485.36      538.18     25.95 o
   3  11   5      395.52      371.52     34.73 o
   4  11   5      353.73      341.84     18.17 o
   5  11   5      593.28      509.75     66.58 o
   6  11   5       88.00       86.42     14.26 o
   7  11   5       19.12       41.47     14.30 o
   8  11   5       21.71       23.01     17.86 o
   9  11   5       48.64       18.96     13.38 o
  10  11   5        0.44       21.08     14.72 o
 -10  12   5        0.48       14.71     10.91 o
  -9  12   5      306.30      261.07     29.70 o
  -8  12   5       17.10       24.53      9.43 o
  -7  12   5       87.15       92.20     17.05 o
  -6  12   5       13.08       25.06      9.85 o
  -5  12   5      136.58      125.89     15.14 o
  -4  12   5        0.02       18.21      7.89 o
  -3  12   5       22.03       26.39      9.70 o
  -2  12   5        3.53       21.42      8.79 o
  -1  12   5        7.48       16.27      7.35 o
   0  12   5        2.73       21.56      8.76 o
   1  12   5      198.41      192.93     26.68 o
   2  12   5        6.31       46.16     18.96 o
   3  12   5      301.75      293.62     35.04 o
   4  12   5       49.87       62.78     23.27 o
   5  12   5      191.60      174.54     23.02 o
  -5  13   5       32.36       56.23     20.32 o
  -4  13   5       11.90       12.94      9.48 o
  -3  13   5       19.71       15.09     11.60 o
  -2  13   5        0.99        9.28      7.41 o
  -1  13   5       19.83       10.80      9.35 o
   0  13   5        7.17       29.75     18.90 o
   1  13   5        1.37       16.76     12.12 o
   2  13   5      307.79      274.22     39.89 o
 -22   0   6      379.51      364.67     44.43 o
 -20   0   6     1694.61     1763.90     62.29 o
 -18   0   6     1777.31     1926.67     56.57 o
 -16   0   6      898.10      966.95     41.40 o
 -14   0   6        2.57       12.07      6.45 o
 -12   0   6      214.89      194.13     14.36 o
 -10   0   6     8138.26     8105.32    155.64 o
  -8   0   6    15944.53    16274.80    551.29 o
  -6   0   6     1284.55     1152.80     48.36 o
  -4   0   6     1811.85     1653.32     42.19 o
  -2   0   6      489.25      384.03     15.85 o
   0   0   6     8607.32     8667.10    169.85 o
   2   0   6       32.65       86.24      9.81 o
   4   0   6     8089.97     8476.09    236.99 o
   6   0   6    11608.23    12113.18    277.66 o
   8   0   6     6958.08     7423.30    134.95 o
  10   0   6     2186.83     2275.49     70.03 o
  12   0   6        3.32       23.36     10.94 o
  14   0   6      247.33      224.21     17.91 o
  16   0   6      312.64      352.27     40.80 o
  18   0   6      178.81      143.95     32.93 o
 -23   1   6       73.94       47.55     18.80 o
 -22   1   6       57.37       53.47     13.89 o
 -21   1   6      288.36      308.02     22.35 o
 -20   1   6       59.23       37.38      9.63 o
 -19   1   6      940.58      973.48     32.92 o
 -18   1   6        9.27       17.19      8.42 o
 -17   1   6       78.36       72.94      7.93 o
 -16   1   6       93.11       78.90      9.68 o
 -15   1   6      255.86      240.45      9.39 o
 -14   1   6      105.59       81.82      5.81 o
 -13   1   6      725.96      763.22     16.59 o
 -12   1   6       57.68       56.69      5.02 o
 -11   1   6     2754.01     2744.39     41.10 o
 -10   1   6     1928.26     1858.69     33.63 o
  -9   1   6     2984.37     2952.33     48.83 o
  -8   1   6     4535.51     4079.67     62.83 o
  -7   1   6       24.20       16.64      4.04 o
  -6   1   6    14844.50    13962.24    207.68 o
  -5   1   6      632.14      611.53     15.33 o
  -4   1   6       84.76       64.99      5.35 o
  -3   1   6        1.82        6.43      2.51 o
  -2   1   6     8655.82     8497.51    137.57 o
  -1   1   6      337.11      333.73      9.88 o
   0   1   6     2338.90     2292.68     40.83 o
   1   1   6      873.19      964.20     17.46 o
   2   1   6     1007.06      974.21     17.17 o
   3   1   6        9.14       10.54      4.34 o
   4   1   6       25.09       36.00      3.89 o
   5   1   6        5.08       10.04      3.76 o
   6   1   6      190.21      178.09      7.36 o
   7   1   6     3024.67     3053.00     48.30 o
   8   1   6      495.45      489.35     11.04 o
   9   1   6      137.97      142.52     10.89 o
  10   1   6      293.45      274.37      8.98 o
  11   1   6       17.57       16.26      4.51 o
  12   1   6      943.86      938.01     20.36 o
  13   1   6       32.76       45.45      7.66 o
  14   1   6       78.43       84.70      9.05 o
  15   1   6      262.07      277.90     36.96 o
  16   1   6       57.67       45.74     15.30 o
  17   1   6      302.25      277.27     43.77 o
  18   1   6       20.99       17.74     10.22 o
 -23   2   6       23.29       53.64     28.78 o
 -22   2   6       45.15       50.61     20.03 o
 -21   2   6       89.49       78.70     19.26 o
 -20   2   6        1.01       20.08     10.36 o
 -19   2   6      324.48      316.76     20.78 o
 -18   2   6       48.08       49.30     31.57 o
 -17   2   6     1030.23     1057.83     24.78 o
 -16   2   6        8.20       13.32      5.54 o
 -15   2   6      388.21      360.05     12.59 o
 -14   2   6     1379.78     1442.66     26.83 o
 -13   2   6       68.58       53.69      6.81 o
 -12   2   6       16.54       21.60      4.97 o
 -11   2   6     3315.52     3353.83     56.65 o
 -10   2   6       17.74       12.97      3.75 o
  -9   2   6     5312.22     4848.72     73.91 o
  -8   2   6      224.60      238.88      7.30 o
  -7   2   6     5086.46     4684.94     64.88 o
  -6   2   6      111.84       83.85      4.16 o
  -5   2   6     1772.69     1472.59     24.78 o
  -4   2   6     5247.08     5103.83     79.86 o
  -3   2   6     3716.48     3281.13     70.31 o
  -2   2   6       58.82       28.59      4.18 o
  -1   2   6     8086.02     7765.48    127.91 o
   0   2   6     4033.10     4089.85     63.45 o
   1   2   6    11639.33    11542.73    154.03 o
   2   2   6     3230.47     3360.06     53.14 o
   3   2   6    10261.69    10632.79    143.00 o
   4   2   6     1505.06     1391.16     22.32 o
   5   2   6     5104.12     5510.68     85.30 o
   6   2   6     1921.66     1976.27     45.90 o
   7   2   6     3951.50     4093.44     67.29 o
   8   2   6      517.91      543.65     23.49 o
   9   2   6      546.10      550.94     26.36 o
  10   2   6      431.96      497.49     13.19 o
  11   2   6     1135.12     1195.65     25.40 o
  12   2   6        1.61       14.95      5.73 o
  13   2   6      568.11      603.85     18.49 o
  14   2   6       52.08       59.22     11.80 o
  15   2   6       41.57       36.32     11.49 o
  16   2   6      159.81      136.15     13.05 o
  17   2   6       55.73       38.16     18.20 o
  18   2   6       96.18       79.93     32.31 o
 -22   3   6       80.87       63.99     16.31 o
 -21   3   6        0.25       14.08      7.82 o
 -20   3   6      532.23      488.62     46.22 o
 -19   3   6        3.87       17.77     10.30 o
 -18   3   6     2678.60     2901.43     80.86 o
 -17   3   6        5.24       15.59      6.76 o
 -16   3   6      637.60      697.55     16.27 o
 -15   3   6      157.36      125.47      7.36 o
 -14   3   6      438.18      410.25     15.45 o
 -13   3   6       10.20       10.20      3.76 o
 -12   3   6     6475.29     6823.36    118.90 o
 -11   3   6       43.63       47.15      6.86 o
 -10   3   6     2149.45     2017.15     45.28 o
  -9   3   6     2464.72     2518.82     39.21 o
  -8   3   6     1718.90     1442.95     22.86 o
  -7   3   6      242.02      257.45      9.73 o
  -6   3   6       16.31       40.72      3.25 o
  -5   3   6     2142.03     2184.24     33.47 o
  -4   3   6      997.43     1365.12     26.30 o
  -3   3   6       90.55       65.54      7.12 o
  -2   3   6      234.41      349.88     15.43 o
  -1   3   6     3097.59     2949.11     52.85 o
   0   3   6      986.38      914.90     19.89 o
   1   3   6       28.00       22.80      4.44 o
   2   3   6    23624.94    24069.54    571.66 o
   3   3   6        5.08        9.75      3.10 o
   4   3   6     7089.16     6946.91     97.29 o
   5   3   6      326.14      330.73      8.59 o
   6   3   6     2484.61     2466.06     42.00 o
   7   3   6      600.39      658.68     25.01 o
   8   3   6     1238.86     1272.69     23.29 o
   9   3   6        2.88        9.95      3.92 o
  10   3   6     2773.73     2925.73     53.26 o
  11   3   6      120.76      130.42      9.19 o
  12   3   6     1013.96     1032.25     38.46 o
  13   3   6      109.00       76.03     12.14 o
  14   3   6       61.62       72.86     12.25 o
  15   3   6       45.72       22.92     13.94 o
  16   3   6       10.77       26.89     12.68 o
  17   3   6        8.52       23.96     12.24 o
  18   3   6        1.39       14.61     12.45 o
 -22   4   6       74.44       63.00     21.54 o
 -21   4   6        2.74       18.36      9.77 o
 -20   4   6      322.20      361.69     23.05 o
 -19   4   6      785.98      737.11     35.14 o
 -18   4   6       36.49       46.07      8.59 o
 -17   4   6      764.92      757.94     25.51 o
 -16   4   6      222.45      201.10      8.26 o
 -15   4   6      644.38      691.35     14.92 o
 -14   4   6       21.87       30.18      5.96 o
 -13   4   6      374.71      417.56     11.13 o
 -12   4   6      202.37      208.22      7.76 o
 -11   4   6     1654.70     1607.38     32.10 o
 -10   4   6      679.23      762.17     15.80 o
  -9   4   6     7427.75     7336.10    182.44 o
  -8   4   6     1351.49     1452.38     25.72 o
  -7   4   6    13634.05    13778.92    184.80 o
  -6   4   6      870.75      945.87     17.23 o
  -5   4   6     8369.01     8387.64    125.26 o
  -4   4   6      134.46      108.65      4.52 o
  -3   4   6       17.05       43.39      6.09 o
  -2   4   6     2522.70     2834.00     70.57 o
  -1   4   6     4624.42     4399.42     94.02 o
   0   4   6     1418.82     1280.01     26.09 o
   1   4   6     3260.20     3138.00     55.47 o
   2   4   6     1185.63     1225.88     23.28 o
   3   4   6     1658.43     1572.67     28.39 o
   4   4   6      204.10      239.07      7.49 o
   5   4   6     2470.42     2427.16     43.22 o
   6   4   6      436.62      426.35     10.45 o
   7   4   6      782.00      755.83     29.12 o
   8   4   6      308.09      328.69     12.33 o
   9   4   6      651.58      647.59     21.71 o
  10   4   6        0.40       15.43      6.15 o
  11   4   6      328.37      336.29     18.02 o
  12   4   6       76.81       80.18      9.89 o
  13   4   6      193.77      238.02     14.73 o
  14   4   6        0.68       20.99      9.07 o
  15   4   6       54.53       37.74     10.50 o
  16   4   6       97.01       85.36     20.17 o
  17   4   6        4.49       20.06     16.44 o
 -21   5   6       89.94       63.41     14.78 o
 -20   5   6       30.05       24.81     14.11 o
 -19   5   6      307.95      313.57     18.16 o
 -18   5   6      143.42      148.70     10.69 o
 -17   5   6      438.66      413.89     14.81 o
 -16   5   6      650.47      671.23     16.48 o
 -15   5   6       20.38       31.03      6.24 o
 -14   5   6      112.29      107.13      8.95 o
 -13   5   6      166.89      201.25      8.37 o
 -12   5   6     1387.44     1387.07     26.85 o
 -11   5   6     2454.82     2524.34     39.17 o
 -10   5   6     3489.70     3648.33     80.53 o
  -9   5   6     1793.78     1710.99     27.97 o
  -8   5   6     2504.13     2475.39     38.18 o
  -7   5   6       68.95       78.06      7.41 o
  -6   5   6      200.41      159.75      6.94 o
  -5   5   6      159.47      159.78      6.48 o
  -4   5   6      814.60      697.20     15.63 o
  -3   5   6      461.21      440.73     11.81 o
  -2   5   6      668.29      602.24     20.26 o
  -1   5   6        7.84       10.62      3.26 o
   0   5   6      937.27      862.05     24.92 o
   1   5   6       88.22       58.48      9.18 o
   2   5   6      879.00      850.97     20.31 o
   3   5   6      927.30      905.17     18.41 o
   4   5   6      264.53      208.13      7.50 o
   5   5   6     1768.42     1845.22     36.89 o
   6   5   6      151.73      137.24      6.55 o
   7   5   6     1159.63     1269.99     26.20 o
   8   5   6       40.15       35.81      6.24 o
   9   5   6     1079.40     1105.34     26.83 o
  10   5   6       38.20       49.17      7.74 o
  11   5   6       34.53       43.29      8.77 o
  12   5   6      684.95      675.12     20.79 o
  13   5   6       40.13       45.63      9.27 o
  14   5   6       63.45       58.51     11.91 o
  15   5   6      155.40      160.37     14.02 o
  16   5   6       20.10       20.18      9.57 o
  17   5   6       35.53       27.58     22.26 o
 -20   6   6      234.43      178.78     27.74 o
 -19   6   6       68.89       79.76     12.46 o
 -18   6   6      146.80      137.42     10.10 o
 -17   6   6      416.74      436.32     15.17 o
 -16   6   6        2.78       12.36      4.45 o
 -15   6   6      630.06      637.67     16.74 o
 -14   6   6      299.20      315.77     10.16 o
 -13   6   6       11.85       21.95      5.32 o
 -12   6   6        2.69        8.96      3.11 o
 -11   6   6       73.65       63.59      8.03 o
 -10   6   6     2663.57     2723.80     44.97 o
  -9   6   6      133.91      159.72      7.62 o
  -8   6   6      322.41      322.07     10.06 o
  -7   6   6      289.85      322.33      9.06 o
  -6   6   6       16.13       15.79      4.80 o
  -5   6   6      115.20       73.34      5.38 o
  -4   6   6        9.50       15.09      5.59 o
  -3   6   6       87.70      128.38      7.03 o
  -2   6   6       15.24       19.97      5.28 o
  -1   6   6      247.17      266.29     10.05 o
   0   6   6        0.79       12.92      6.08 o
   1   6   6      258.94      260.03     11.36 o
   2   6   6       19.98       12.27      5.27 o
   3   6   6      593.36      555.67     24.97 o
   4   6   6     1055.63     1004.04     41.31 o
   5   6   6      182.30      198.26      9.41 o
   6   6   6     1173.11     1173.09     22.81 o
   7   6   6       39.14       33.67      7.45 o
   8   6   6      153.32      152.60      8.11 o
   9   6   6       33.01       25.40      6.18 o
  10   6   6       10.46       13.95      4.74 o
  11   6   6        0.06       14.01      5.95 o
  12   6   6       29.83       31.97      7.40 o
  13   6   6        0.60       22.60     12.67 o
  14   6   6      173.69      172.17     16.46 o
  15   6   6        0.39       24.72     13.85 o
  16   6   6       80.02       56.82     32.82 o
 -20   7   6       19.30       33.50     22.88 o
 -19   7   6       55.37       36.52     12.11 o
 -18   7   6        4.10       15.04      5.49 o
 -17   7   6       40.18       29.86      8.15 o
 -16   7   6       34.37       27.61      7.41 o
 -15   7   6      358.31      350.20     20.44 o
 -14   7   6       20.46       33.59      6.75 o
 -13   7   6       33.16       23.83      5.81 o
 -12   7   6        0.76       12.59      4.22 o
 -11   7   6       77.19       69.50      7.39 o
 -10   7   6      609.48      604.32     13.36 o
  -9   7   6      435.57      422.10     11.92 o
  -8   7   6      540.69      537.54     19.82 o
  -7   7   6      120.52      112.59      5.95 o
  -6   7   6     1718.68     1741.84     45.39 o
  -5   7   6      206.27      216.92      9.25 o
  -4   7   6      775.30      804.38     19.21 o
  -3   7   6       18.66       27.31      6.36 o
  -2   7   6      693.92      611.18     15.07 o
  -1   7   6      614.58      631.99     35.00 o
   0   7   6     2102.89     2251.74     46.65 o
   1   7   6        0.70       18.94      7.23 o
   2   7   6      223.89      191.83      9.55 o
   3   7   6      121.74      130.79     21.25 o
   4   7   6       92.38       93.96      9.81 o
   5   7   6      903.65      955.88     33.77 o
   6   7   6       15.77       12.36      3.92 o
   7   7   6        2.10       12.50      5.35 o
   8   7   6       22.44       26.89      7.10 o
   9   7   6       13.69       25.96      5.91 o
  10   7   6      118.78      109.61      8.02 o
  11   7   6      192.85      196.11     13.01 o
  12   7   6       25.76       46.57     16.45 o
  13   7   6      147.52      139.86     23.99 o
  14   7   6       23.17       30.94     12.64 o
  15   7   6      189.23      157.43     28.64 o
 -19   8   6      269.00      285.61     44.78 o
 -18   8   6        2.10       20.78      7.62 o
 -17   8   6      422.00      374.12     25.79 o
 -16   8   6      131.46      121.79      9.66 o
 -15   8   6      232.64      221.29     15.49 o
 -14   8   6       15.57       12.09      4.72 o
 -13   8   6      157.10      176.57      9.03 o
 -12   8   6        5.37       14.39      5.19 o
 -11   8   6      484.33      517.48     15.35 o
 -10   8   6     1035.97     1065.24     22.39 o
  -9   8   6       71.21       73.35      9.61 o
  -8   8   6      210.01      207.41      8.48 o
  -7   8   6       13.14       15.20      5.55 o
  -6   8   6        6.27       15.22      5.79 o
  -5   8   6      285.90      292.31     12.73 o
  -4   8   6      489.80      513.02     15.63 o
  -3   8   6      585.63      635.08     14.63 o
  -2   8   6       50.92       50.34      6.82 o
  -1   8   6       16.39       20.44      7.33 o
   0   8   6      314.19      326.97     13.19 o
   1   8   6      466.82      450.01     19.66 o
   2   8   6      219.80      180.42     17.64 o
   3   8   6      666.06      697.03     26.16 o
   4   8   6      113.59      100.67     10.96 o
   5   8   6      153.96      134.19     11.22 o
   6   8   6      819.04      836.56     21.94 o
   7   8   6      412.75      403.14     13.32 o
   8   8   6      131.74      144.03      9.20 o
   9   8   6      287.56      277.85     12.61 o
  10   8   6      135.24      109.81     16.39 o
  11   8   6      195.79      228.49     26.64 o
  12   8   6       24.11       26.64     13.07 o
  13   8   6      106.46       99.85     17.54 o
  14   8   6      119.45       57.55     33.21 o
 -17   9   6       17.34       24.74     10.68 o
 -16   9   6      201.39      186.58     12.65 o
 -15   9   6        4.48       14.49      4.97 o
 -14   9   6       74.44       76.80     11.95 o
 -13   9   6        0.34       12.80      5.52 o
 -12   9   6      763.01      768.66     24.23 o
 -11   9   6      169.92      174.57     10.60 o
 -10   9   6     1254.28     1328.92     28.65 o
  -9   9   6        8.52       21.58      7.29 o
  -8   9   6     1249.67     1388.12     34.33 o
  -7   9   6       36.15       38.20      8.19 o
  -6   9   6      189.37      187.02     12.45 o
  -5   9   6        6.88       15.26      5.38 o
  -4   9   6       14.25       15.56      5.27 o
  -3   9   6        0.87       13.00      4.85 o
  -2   9   6      115.68      121.69      8.78 o
  -1   9   6      260.71      245.28     13.53 o
   0   9   6     1731.05     1757.82     42.33 o
   1   9   6      526.47      580.84     21.50 o
   2   9   6     1577.34     1680.97     52.59 o
   3   9   6      302.89      292.98     21.24 o
   4   9   6      418.46      431.72     17.19 o
   5   9   6      157.42      141.50     12.14 o
   6   9   6      419.68      432.35     19.38 o
   7   9   6       15.31       17.33      7.35 o
   8   9   6       46.27       59.70     13.90 o
   9   9   6       10.46       13.28      7.64 o
  10   9   6       56.44       68.84     17.19 o
  11   9   6        0.25       19.15      9.71 o
  12   9   6      191.10      136.82     28.53 o
  13   9   6       35.41       29.46     19.45 o
 -15  10   6       10.96       15.81      7.05 o
 -14  10   6        0.37       13.09      5.87 o
 -13  10   6       52.57       38.32      9.78 o
 -12  10   6        5.55       13.55      5.50 o
 -11  10   6      688.67      674.89     21.98 o
 -10  10   6        0.15       20.19      8.71 o
  -9  10   6     1275.39     1342.94     34.77 o
  -8  10   6       50.62       58.95      8.43 o
  -7  10   6     1803.97     1981.40     42.37 o
  -6  10   6       28.24       29.42      7.35 o
  -5  10   6      234.29      274.28     12.19 o
  -4  10   6       34.43       40.10      9.73 o
  -3  10   6      537.11      489.97     20.20 o
  -2  10   6       25.90       26.03      7.74 o
  -1  10   6      668.33      691.76     19.91 o
   0  10   6      424.67      451.70     24.84 o
   1  10   6      814.42      811.76     26.24 o
   2  10   6      141.93      137.50     13.44 o
   3  10   6      718.47      694.23     29.55 o
   4  10   6       11.08       33.01     16.84 o
   5  10   6      117.28      108.94     23.23 o
   6  10   6        1.01       20.56      8.70 o
   7  10   6       45.89       42.43     10.07 o
   8  10   6       99.17       73.31     14.01 o
   9  10   6       12.79       18.99     12.76 o
  10  10   6       14.47       29.56     22.47 o
  11  10   6      167.44      109.52     27.58 o
 -13  11   6       21.87       17.74      9.25 o
 -12  11   6       24.96       26.36      8.03 o
 -11  11   6      237.16      217.67     15.99 o
 -10  11   6       97.37      117.08     11.90 o
  -9  11   6      181.88      175.73     12.47 o
  -8  11   6      359.31      354.83     18.29 o
  -7  11   6       16.74       18.83      6.40 o
  -6  11   6      253.92      239.90     12.00 o
  -5  11   6        1.40       10.89      3.72 o
  -4  11   6       14.65       18.35      4.87 o
  -3  11   6      189.28      191.65     13.08 o
  -2  11   6       53.91       57.93     15.40 o
  -1  11   6       16.83       29.54     12.22 o
   0  11   6      192.85      187.16     15.06 o
   1  11   6        9.00       28.51     16.56 o
   2  11   6      423.47      433.12     34.34 o
   3  11   6      142.62      130.92     40.33 o
   4  11   6        8.34       35.04     15.30 o
   5  11   6      213.89      186.57     24.18 o
   6  11   6        1.89       16.88      9.69 o
   7  11   6       22.35       22.21     15.71 o
   8  11   6      140.22      116.12     28.21 o
   9  11   6        0.73        9.56      8.36 o
 -10  12   6       43.54       34.27     17.90 o
  -9  12   6        7.36       28.00     11.07 o
  -8  12   6        9.81       19.37      8.57 o
  -7  12   6       44.74       60.01     14.77 o
  -6  12   6        1.93       16.40      6.70 o
  -5  12   6       34.27       57.69     13.33 o
  -4  12   6        7.48       26.76      9.22 o
  -3  12   6       25.20       32.04     11.80 o
  -2  12   6        0.26       15.72      6.57 o
  -1  12   6        2.52       17.82      7.13 o
   0  12   6       65.69       70.30     16.76 o
   1  12   6       55.83       40.67     12.12 o
   2  12   6       98.88       81.14     22.20 o
   3  12   6      295.82      268.03     31.35 o
   4  12   6       22.84       29.07     13.69 o
  -5  13   6       22.61       17.11     11.15 o
  -4  13   6        5.92       19.83     13.97 o
  -3  13   6       17.83       14.50     10.39 o
  -2  13   6       50.07       57.93     18.89 o
  -1  13   6        1.45       23.12     16.54 o
   0  13   6        0.71       11.63     10.21 o
 -23   0   7        9.98       30.95     24.21 o
 -21   0   7      183.37      179.58     24.26 o
 -19   0   7      797.52      745.01     58.64 o
 -17   0   7     4346.75     4690.39    103.45 o
 -15   0   7      595.25      600.62     19.21 o
 -13   0   7     1003.46     1023.24     27.74 o
 -11   0   7    15013.80    15629.45    317.08 o
  -9   0   7    19687.47    18720.69    449.10 o
  -7   0   7    27870.98    25401.08    749.32 o
  -5   0   7    11528.62    10205.00    207.16 o
  -1   0   7     1989.73     2106.32    112.46 o
   1   0   7      966.60     1232.27     34.45 o
   3   0   7     5816.30     5996.19    128.88 o
   5   0   7      372.67      452.42     21.48 o
   7   0   7     3089.47     3396.81     66.03 o
   9   0   7     2778.69     2888.90    154.11 o
  11   0   7     3230.59     3462.97     81.24 o
  13   0   7      312.12      348.53     23.62 o
  15   0   7      182.28      192.70     23.29 o
  17   0   7      127.29       91.21     40.62 o
 -23   1   7        2.38       21.21     11.64 o
 -22   1   7        2.10       14.22      7.61 o
 -21   1   7       42.53       39.43     15.86 o
 -20   1   7      356.39      389.54     21.35 o
 -19   1   7      310.90      294.38     16.34 o
 -18   1   7      134.86      159.83     11.06 o
 -17   1   7      101.02      100.96      8.28 o
 -16   1   7      920.82      898.68     20.43 o
 -15   1   7      294.85      288.97      9.70 o
 -14   1   7      313.75      306.25     10.23 o
 -13   1   7     1257.26     1271.18     27.23 o
 -12   1   7      758.68      688.30     13.52 o
 -11   1   7     1612.19     1498.35     27.16 o
 -10   1   7     6452.22     6690.12    104.11 o
  -9   1   7       99.03      100.69      6.82 o
  -8   1   7    18303.49    17594.39    258.96 o
  -7   1   7      297.83      292.20      8.28 o
  -6   1   7    19578.01    18971.73    282.54 o
  -5   1   7       41.91       22.95      4.25 o
  -4   1   7       71.29       50.79      3.92 o
  -3   1   7     1248.28     1085.85     23.89 o
  -2   1   7     2201.18     1964.73     37.07 o
  -1   1   7     3974.83     4170.14     59.93 o
   0   1   7      171.32      136.10      5.06 o
   1   1   7      549.39      545.81     11.60 o
   2   1   7     6825.70     6898.70     99.25 o
   3   1   7     2955.80     3072.22     45.23 o
   4   1   7     3312.62     3280.18     45.36 o
   5   1   7     3028.64     2962.79     46.70 o
   6   1   7      487.14      486.38     12.21 o
   7   1   7      685.33      688.15     16.28 o
   8   1   7      290.21      284.47      9.89 o
   9   1   7       56.40       48.30      6.26 o
  10   1   7      799.56      817.35     20.77 o
  11   1   7      651.40      655.90     18.66 o
  12   1   7      434.87      477.11     13.48 o
  13   1   7       13.51       25.00      8.46 o
  14   1   7      143.98      153.63     13.77 o
  15   1   7       44.55       54.86     14.51 o
  16   1   7        3.50       16.73      9.30 o
  17   1   7        0.34       24.06     13.11 o
 -23   2   7        0.69       22.19     12.32 o
 -22   2   7      113.23      102.52     14.24 o
 -21   2   7       26.14       20.88      9.02 o
 -20   2   7      221.32      236.94     19.81 o
 -19   2   7      531.80      557.98     20.17 o
 -18   2   7       40.75       30.84     14.61 o
 -17   2   7     1360.62     1487.41     31.13 o
 -16   2   7      580.83      574.69     15.26 o
 -15   2   7     1910.44     1984.78     41.17 o
 -14   2   7       70.17       69.85      6.67 o
 -13   2   7      138.94      142.33      6.79 o
 -12   2   7      190.08      236.59      8.05 o
 -11   2   7       93.87       74.90      6.06 o
 -10   2   7      972.82      917.58     25.13 o
  -9   2   7     5309.15     5415.92     87.95 o
  -8   2   7      698.98      714.26     14.13 o
  -7   2   7     5560.94     5435.47     87.27 o
  -6   2   7     4810.45     4814.77     76.92 o
  -5   2   7     1267.10     1452.80     29.95 o
  -4   2   7     8156.38     8375.30    150.56 o
  -3   2   7      443.13      510.48     13.02 o
  -2   2   7     1236.06     1349.40     31.12 o
  -1   2   7      945.23      885.77     18.76 o
   0   2   7      562.97      654.05     14.38 o
   1   2   7      163.57      109.97      6.31 o
   2   2   7     2322.68     2298.24     37.28 o
   3   2   7     2831.10     2847.36     43.00 o
   4   2   7     2588.84     2446.95     36.99 o
   5   2   7      862.16      910.75     15.76 o
   6   2   7      615.39      566.94     18.37 o
   7   2   7      569.48      607.58     16.52 o
   8   2   7     1110.23     1147.23     23.98 o
   9   2   7       11.04       11.33      3.84 o
  10   2   7      597.86      603.09     18.95 o
  11   2   7      363.22      335.93     11.84 o
  12   2   7        2.73        9.83      3.92 o
  13   2   7      155.60      155.80     13.99 o
  14   2   7       68.04       72.42     10.00 o
  15   2   7        0.13       17.07      9.28 o
  16   2   7      130.12      134.96     25.11 o
  17   2   7       33.14       30.12     14.17 o
 -22   3   7       39.31       39.37     20.19 o
 -21   3   7      232.54      274.00     48.59 o
 -20   3   7        0.59       17.06      9.61 o
 -19   3   7      385.89      420.57     15.98 o
 -18   3   7        5.32       15.73      5.85 o
 -17   3   7      582.47      524.87     25.48 o
 -16   3   7        1.53       14.69      6.35 o
 -15   3   7      581.17      543.05     13.73 o
 -14   3   7       25.99       26.82      5.25 o
 -13   3   7        4.75        9.44      4.47 o
 -12   3   7        0.28       16.08      5.94 o
 -11   3   7      229.60      185.46      7.52 o
 -10   3   7     1880.96     1857.84     31.99 o
  -9   3   7      243.74      235.26      8.66 o
  -8   3   7      612.90      644.15     14.31 o
  -7   3   7     1394.02     1758.02     29.67 o
  -6   3   7      137.31       92.41      4.58 o
  -5   3   7      656.77      845.44     17.49 o
  -4   3   7        3.72        9.02      4.00 o
  -3   3   7      135.49      160.37      8.74 o
  -2   3   7      107.99       97.46      7.34 o
  -1   3   7      266.40      238.72     10.70 o
   0   3   7     1102.15     1113.92     21.49 o
   1   3   7     1209.43     1159.11     20.60 o
   2   3   7      569.14      585.62     13.44 o
   3   3   7     2732.06     2715.78     49.28 o
   4   3   7      153.78      171.69      7.14 o
   5   3   7     3570.60     3615.38     54.60 o
   6   3   7        1.35        8.03      2.98 o
   7   3   7     1124.91     1128.60     24.80 o
   8   3   7       19.28       16.64      4.20 o
   9   3   7      184.34      197.91      9.70 o
  10   3   7       17.98       31.55      6.58 o
  11   3   7      176.23      190.63     10.41 o
  12   3   7        7.44       15.70      6.02 o
  13   3   7      846.48      931.21     23.20 o
  14   3   7       25.81       20.80      8.31 o
  15   3   7      306.24      303.23     26.15 o
  16   3   7       26.70       27.22     11.91 o
  17   3   7        6.04       42.03     30.98 o
 -22   4   7      211.51      133.96     22.23 o
 -21   4   7       51.37       61.70     19.46 o
 -20   4   7      377.63      390.15     26.21 o
 -19   4   7       72.38       77.01     13.22 o
 -18   4   7      291.41      294.47     11.72 o
 -17   4   7      265.08      266.48     10.88 o
 -16   4   7       48.00       34.12      6.29 o
 -15   4   7      350.82      334.10     14.14 o
 -14   4   7       18.45       30.23      6.73 o
 -13   4   7      313.64      335.20     13.03 o
 -12   4   7      916.15      920.02     17.18 o
 -11   4   7        2.46        8.76      2.83 o
 -10   4   7      186.97      157.17     11.12 o
  -9   4   7      655.46      653.77     12.23 o
  -8   4   7      561.72      567.19     13.09 o
  -7   4   7      570.82      747.88     16.14 o
  -6   4   7     1569.78     1575.09     28.66 o
  -5   4   7     1368.56     1298.42     25.23 o
  -4   4   7     7873.16     8278.51    139.73 o
  -3   4   7       48.32       48.01      5.97 o
  -2   4   7     1035.75      957.97     21.08 o
  -1   4   7      327.18      285.93      9.25 o
   0   4   7     1352.86     1394.58     27.89 o
   1   4   7      346.70      348.79      9.75 o
   2   4   7     3966.97     4058.60     67.52 o
   3   4   7      808.55      874.32     18.86 o
   4   4   7     7005.17     7218.81    102.08 o
   5   4   7     1135.25     1143.56     20.57 o
   6   4   7     2515.52     2620.33     44.50 o
   7   4   7       56.38       39.06      7.88 o
   8   4   7      347.00      356.99     17.92 o
   9   4   7      168.45      146.21      7.88 o
  10   4   7      148.14      136.49      9.62 o
  11   4   7      115.47      138.61     12.46 o
  12   4   7      144.98      169.72     15.10 o
  13   4   7      139.36      131.55     12.67 o
  14   4   7      352.88      394.20     18.23 o
  15   4   7        3.71       15.81      7.83 o
  16   4   7      102.78       76.51     22.14 o
 -21   5   7      145.33      152.46     23.99 o
 -20   5   7       64.32       41.07     10.47 o
 -19   5   7      251.36      244.45     19.47 o
 -18   5   7      255.70      276.26     13.72 o
 -17   5   7      186.44      180.79      8.92 o
 -16   5   7      498.52      489.65     14.16 o
 -15   5   7      409.08      399.89     15.97 o
 -14   5   7     1313.20     1286.62     24.49 o
 -13   5   7     2075.13     2188.55     37.17 o
 -12   5   7      155.74      161.29      7.31 o
 -11   5   7      389.13      356.43     10.91 o
 -10   5   7     3462.97     3567.40     55.24 o
  -9   5   7       37.22       21.30      4.88 o
  -8   5   7    12121.36    12387.97    172.21 o
  -7   5   7       61.20       65.14     12.63 o
  -6   5   7     2271.05     2027.52     35.30 o
  -5   5   7      403.97      514.44     13.85 o
  -4   5   7     4813.57     5061.83     93.26 o
  -3   5   7     5918.11     6117.81    125.08 o
  -2   5   7     2047.25     2040.60     44.60 o
  -1   5   7      471.21      444.60     16.17 o
   0   5   7     2632.86     2707.00     50.71 o
   1   5   7        3.67        8.78      3.71 o
   2   5   7      422.85      378.30     11.86 o
   3   5   7     1568.88     1560.09     30.97 o
   4   5   7       81.58       51.82      6.19 o
   5   5   7     3690.06     3952.57     89.55 o
   6   5   7       17.68       20.38      5.40 o
   7   5   7      271.44      265.24     10.77 o
   8   5   7       20.85       24.81      5.64 o
   9   5   7       45.59       42.54     14.74 o
  10   5   7       76.43       70.19      8.61 o
  11   5   7      150.63      160.17     11.34 o
  12   5   7       45.20       57.18      8.18 o
  13   5   7      145.52      131.73     15.03 o
  14   5   7      138.58      127.26     13.36 o
  15   5   7       89.26      103.47     16.84 o
  16   5   7       17.38       33.14     21.40 o
 -21   6   7       22.77       43.61     26.54 o
 -20   6   7        2.82       19.28      8.39 o
 -19   6   7      220.18      207.57     13.79 o
 -18   6   7      108.92      108.13     14.28 o
 -17   6   7      346.35      347.24     12.54 o
 -16   6   7      134.77      134.26      8.95 o
 -15   6   7       57.69       68.81      9.11 o
 -14   6   7      306.56      308.01     10.00 o
 -13   6   7       61.44       77.38      6.63 o
 -12   6   7      187.93      193.70      8.10 o
 -11   6   7     2677.62     2911.73     58.04 o
 -10   6   7       11.19       27.06      5.55 o
  -9   6   7     8165.33     8814.59    125.84 o
  -8   6   7      284.01      308.43     10.07 o
  -7   6   7    11459.60    12002.48    190.31 o
  -6   6   7     1012.50     1131.91     21.87 o
  -5   6   7     3524.75     3522.07     59.29 o
  -4   6   7      339.29      320.50     12.50 o
  -3   6   7      887.65      917.06     20.54 o
  -2   6   7      159.59      196.31     15.50 o
  -1   6   7      354.46      377.73     14.38 o
   0   6   7      107.40      100.20      9.40 o
   1   6   7     1839.52     1853.73     39.80 o
   2   6   7     1262.26     1367.30     39.55 o
   3   6   7     5580.41     6064.43    100.22 o
   4   6   7      204.60      184.09     12.97 o
   5   6   7     1634.04     1672.09     44.53 o
   6   6   7       53.31       53.36      7.21 o
   7   6   7        1.88       10.78      4.69 o
   8   6   7        4.14       11.75      5.39 o
   9   6   7      104.59      110.60     13.25 o
  10   6   7        1.85       11.50      5.34 o
  11   6   7       27.76       56.41     11.17 o
  12   6   7       53.07       19.61      7.47 o
  13   6   7       59.47       60.14     22.94 o
  14   6   7       73.35       68.81     14.73 o
  15   6   7        4.31       17.00      8.74 o
 -20   7   7       88.89       84.19     32.07 o
 -19   7   7       37.62       39.40     11.57 o
 -18   7   7      385.15      383.33     17.15 o
 -17   7   7       76.19       66.99     11.48 o
 -16   7   7      601.93      596.23     33.86 o
 -15   7   7       55.01       49.84      7.64 o
 -14   7   7      458.61      440.01     15.87 o
 -13   7   7      145.55      121.46      6.83 o
 -12   7   7      393.02      395.21     16.39 o
 -11   7   7      195.13      198.34     11.40 o
 -10   7   7      683.98      696.68     18.25 o
  -9   7   7       13.90        9.79      4.14 o
  -8   7   7     2408.99     2594.10     50.50 o
  -7   7   7       92.57       93.83      6.98 o
  -6   7   7      586.63      612.97     14.69 o
  -5   7   7      662.33      736.06     19.73 o
  -4   7   7       99.18      105.20      8.32 o
  -3   7   7     1349.54     1354.32     25.44 o
  -2   7   7      167.48      168.75     14.92 o
  -1   7   7      655.43      668.15     17.50 o
   0   7   7     3312.16     3440.83     65.11 o
   1   7   7       14.24       27.02      8.50 o
   2   7   7     1779.11     1823.43     42.41 o
   3   7   7       17.71       15.81      7.65 o
   4   7   7     1025.22     1081.10     34.07 o
   5   7   7       37.65       50.14      8.02 o
   6   7   7     1000.70     1037.28     24.34 o
   7   7   7      308.49      298.08     15.40 o
   8   7   7       68.70       73.97      9.22 o
   9   7   7      106.48       86.08     11.36 o
  10   7   7      113.69      125.61     14.38 o
  11   7   7       12.20       25.17      9.85 o
  12   7   7      116.45      106.32     13.61 o
  13   7   7        4.60       21.60     10.18 o
  14   7   7       18.28       27.35     14.39 o
 -19   8   7      137.36       87.65     34.14 o
 -18   8   7       35.47       32.31      9.67 o
 -17   8   7      424.74      400.76     17.07 o
 -16   8   7       14.00       19.93      6.13 o
 -15   8   7      261.02      243.51     11.16 o
 -14   8   7       13.36       15.10      5.19 o
 -13   8   7       71.74       78.16      7.99 o
 -12   8   7       20.90       23.84      7.73 o
 -11   8   7      702.81      755.18     18.30 o
 -10   8   7      136.59      135.79     10.82 o
  -9   8   7     1386.32     1453.64     29.56 o
  -8   8   7     1498.36     1549.46     40.09 o
  -7   8   7     1182.23     1293.98     30.27 o
  -6   8   7      637.62      613.56     19.73 o
  -5   8   7      416.53      423.62     12.25 o
  -4   8   7       20.75       21.36      6.73 o
  -3   8   7      272.65      294.57     11.38 o
  -2   8   7        6.91       14.12      5.67 o
  -1   8   7      112.07      107.96     10.80 o
   0   8   7       45.20       49.12      9.40 o
   1   8   7       38.21       53.27     10.51 o
   2   8   7      600.26      567.00     22.42 o
   3   8   7     1143.61     1219.64     39.99 o
   4   8   7      266.04      271.26     21.45 o
   5   8   7      348.58      330.68     14.90 o
   6   8   7        2.86       13.23      6.76 o
   7   8   7        2.86       10.74      4.59 o
   8   8   7      208.80      213.69     16.11 o
   9   8   7        8.29       18.26      7.54 o
  10   8   7       32.94       22.07     10.86 o
  11   8   7       57.93       37.39     16.41 o
  12   8   7        4.36       17.18      9.11 o
  13   8   7        3.19       20.80     10.74 o
 -17   9   7       30.71       47.57     17.88 o
 -16   9   7        1.46       10.02      4.20 o
 -15   9   7        6.70       15.85      5.70 o
 -14   9   7       28.45       27.17      9.71 o
 -13   9   7        9.64       13.51      5.30 o
 -12   9   7        6.34       10.77      4.41 o
 -11   9   7      179.77      190.30      9.48 o
 -10   9   7      131.10      122.01     12.82 o
  -9   9   7        8.81       14.91      5.22 o
  -8   9   7      670.57      692.53     20.61 o
  -7   9   7        3.23       13.05      5.92 o
  -6   9   7      830.38      877.56     23.30 o
  -5   9   7      208.38      248.85     11.59 o
  -4   9   7     1241.32     1232.23     27.93 o
  -3   9   7      133.55      124.98      9.14 o
  -2   9   7      291.93      316.88     17.18 o
  -1   9   7      924.36      901.07     25.35 o
   0   9   7       77.48       60.42     10.13 o
   1   9   7      657.86      732.42     21.69 o
   2   9   7       31.26       67.01     21.77 o
   3   9   7      196.36      221.27     26.30 o
   4   9   7       37.79       35.59     14.72 o
   5   9   7      561.28      551.69     22.89 o
   6   9   7        0.81       14.86      7.86 o
   7   9   7      219.75      232.62     17.03 o
   8   9   7        5.88        8.62      6.56 o
   9   9   7      189.19      177.01     16.84 o
  10   9   7        1.19       14.62      7.64 o
  11   9   7       22.54       23.67     10.54 o
  12   9   7       13.74       26.13     19.89 o
 -15  10   7       27.00       23.02      8.61 o
 -14  10   7       27.94       22.89      8.96 o
 -13  10   7       45.30       28.57      9.56 o
 -12  10   7      102.25      109.71     10.65 o
 -11  10   7       27.00       30.66      9.16 o
 -10  10   7       70.76       61.66      9.73 o
  -9  10   7      306.79      283.55     13.98 o
  -8  10   7      108.50       95.79     11.13 o
  -7  10   7       61.42       74.77     11.22 o
  -6  10   7      180.98      187.52     10.72 o
  -5  10   7        2.52       11.68      4.44 o
  -4  10   7      544.39      535.63     18.12 o
  -3  10   7       70.60       70.34      9.21 o
  -2  10   7      152.95      176.20     14.89 o
  -1  10   7      328.04      304.37     14.06 o
   0  10   7       86.64       87.27     11.55 o
   1  10   7      533.56      533.45     17.34 o
   2  10   7      636.44      641.96     25.43 o
   3  10   7      362.21      354.91     23.54 o
   4  10   7      576.58      572.98     37.66 o
   5  10   7      264.57      256.00     16.16 o
   6  10   7      306.93      301.43     25.04 o
   7  10   7       40.88       37.02     11.88 o
   8  10   7       59.11       71.80     17.01 o
   9  10   7       41.50       30.04     16.62 o
  10  10   7        6.53       19.24     15.41 o
 -13  11   7       19.14       26.18     14.57 o
 -12  11   7       73.97       67.28     12.16 o
 -11  11   7        0.97       19.47      7.22 o
 -10  11   7      356.39      369.31     18.11 o
  -9  11   7       46.93       50.60      9.52 o
  -8  11   7      675.57      722.52     23.76 o
  -7  11   7      224.47      206.61     12.92 o
  -6  11   7      859.28      855.36     30.24 o
  -5  11   7      104.34      102.92      9.08 o
  -4  11   7      114.03      157.15     15.62 o
  -3  11   7       13.66       17.79      6.81 o
  -2  11   7      189.77      193.77     15.93 o
  -1  11   7       46.37       31.02      9.62 o
   0  11   7       74.51       52.57     13.77 o
   1  11   7        4.12       28.15     13.35 o
   2  11   7      338.31      330.83     21.50 o
   3  11   7      293.08      260.53     55.64 o
   4  11   7       90.40       98.37     22.29 o
   5  11   7      123.78      103.94     18.61 o
   6  11   7       41.33       22.96      9.24 o
   7  11   7      102.46       50.37     28.80 o
 -10  12   7        9.78       26.72     16.42 o
  -9  12   7      232.28      206.21     20.27 o
  -8  12   7       44.05       36.01     12.41 o
  -7  12   7      298.05      282.67     21.83 o
  -6  12   7        2.19       16.27      7.60 o
  -5  12   7       86.81       87.28     17.16 o
  -4  12   7       18.16       23.50      9.06 o
  -3  12   7       49.91       33.74     11.39 o
  -2  12   7       31.35       17.17      7.58 o
  -1  12   7        7.98       21.50      9.48 o
   0  12   7       46.41       42.01     15.15 o
   1  12   7      250.56      216.62     22.23 o
   2  12   7       11.71       25.68     14.68 o
   3  12   7      184.70      158.40     23.42 o
  -3  13   7        9.11       17.98     14.11 o
  -2  13   7        4.86       19.66     13.02 o
 -22   0   8       14.50       16.69     14.01 o
 -20   0   8      289.00      305.83     20.45 o
 -18   0   8       41.90       44.87     11.61 o
 -16   0   8       55.10       67.02     10.83 o
 -14   0   8       26.38       31.57      8.81 o
 -12   0   8      903.45      946.67     24.13 o
 -10   0   8      510.22      519.13     27.65 o
  -8   0   8     5461.70     5180.31    102.23 o
  -6   0   8     2116.52     1999.51     58.29 o
  -4   0   8    12440.19    11864.49    226.57 o
  -2   0   8     6623.25     6622.92    161.59 o
   0   0   8     6028.52     6267.28    134.05 o
   2   0   8       14.75       13.38      4.09 o
   4   0   8     2914.35     3025.99     66.60 o
   6   0   8     3357.57     3646.32     85.47 o
   8   0   8      398.39      425.03     17.64 o
  10   0   8     1232.88     1422.46     61.15 o
  12   0   8     1666.76     1723.97     46.68 o
  14   0   8     1211.04     1278.57    100.90 o
  16   0   8      197.40      209.19     41.57 o
 -23   1   8       53.84       56.68     16.47 o
 -22   1   8        3.86       16.94      8.78 o
 -21   1   8      124.78      116.07     14.03 o
 -20   1   8      368.25      322.34     25.42 o
 -19   1   8       95.55       96.82     10.34 o
 -18   1   8     1107.43     1198.67    112.78 o
 -17   1   8      223.03      218.88      9.71 o
 -16   1   8     1434.52     1426.29     25.34 o
 -15   1   8       64.98       57.33      6.18 o
 -14   1   8      566.78      562.13     12.48 o
 -13   1   8      892.70      872.90     16.61 o
 -12   1   8     1695.92     1691.11     29.98 o
 -11   1   8       65.62       55.69      6.13 o
 -10   1   8     1184.75     1035.57     21.33 o
  -9   1   8      796.31      769.04     15.81 o
  -8   1   8     6637.04     6318.14     96.06 o
  -7   1   8     2005.43     1775.41     34.01 o
  -6   1   8     6955.06     6854.85    103.99 o
  -5   1   8     1498.21     1369.46     25.11 o
  -4   1   8     2356.23     2321.20     42.20 o
  -3   1   8       54.92       82.60      6.77 o
  -2   1   8       87.80       61.95      4.82 o
  -1   1   8      867.26      877.85     21.29 o
   0   1   8     1199.89     1216.81     25.40 o
   1   1   8     4643.31     4819.50     69.63 o
   2   1   8     1767.17     1778.14     28.33 o
   3   1   8     2212.27     2286.91     38.38 o
   4   1   8        3.41        8.94      2.92 o
   5   1   8     4201.39     4300.68     58.85 o
   6   1   8       53.84       54.47      5.68 o
   7   1   8      831.42      878.33     21.04 o
   8   1   8      113.33      101.91      7.37 o
   9   1   8      514.09      518.38     13.28 o
  10   1   8      321.74      294.58     15.86 o
  11   1   8      607.14      642.46     18.68 o
  12   1   8        4.18       11.85      4.64 o
  13   1   8      445.94      482.83     18.12 o
  14   1   8        3.91       22.09      8.52 o
  15   1   8       43.10       33.21     12.77 o
  16   1   8        0.60       24.33     11.97 o
  17   1   8       19.90       29.73     23.06 o
 -23   2   8        9.86       19.82     10.33 o
 -22   2   8       66.70       68.64     13.05 o
 -21   2   8      399.92      395.73     20.12 o
 -20   2   8       15.65       16.89      6.12 o
 -19   2   8     1101.62     1104.97     34.22 o
 -18   2   8      477.13      448.51     14.64 o
 -17   2   8     2322.89     2430.99     44.70 o
 -16   2   8     1716.53     1840.98     34.54 o
 -15   2   8      308.86      301.82      9.27 o
 -14   2   8     1389.84     1413.96     25.46 o
 -13   2   8       22.39       21.02      4.77 o
 -12   2   8      518.72      534.32     12.82 o
 -11   2   8      261.59      203.48      6.94 o
 -10   2   8     2440.66     2384.72     41.55 o
  -9   2   8     1262.47     1024.73     19.71 o
  -8   2   8       54.85       41.89      6.16 o
  -7   2   8     2338.44     2178.87     37.08 o
  -6   2   8        9.97       17.01      4.88 o
  -5   2   8      496.62      397.05      9.66 o
  -4   2   8     1336.49     1594.98     39.29 o
  -3   2   8       26.48       33.59      6.78 o
  -2   2   8        8.88       17.77      3.83 o
  -1   2   8     1001.22      899.52     18.63 o
   0   2   8     1328.95     1447.85     27.28 o
   1   2   8     7653.46     8009.45    111.97 o
   2   2   8       30.12       16.01      3.85 o
   3   2   8     4255.03     4381.66     62.81 o
   4   2   8     2430.81     2536.16     39.83 o
   5   2   8     1503.91     1556.00     26.35 o
   6   2   8     1554.30     1565.39     25.57 o
   7   2   8      504.93      516.44     23.80 o
   8   2   8      476.75      477.21     13.29 o
   9   2   8       12.13       13.70      4.88 o
  10   2   8      242.50      258.70     12.32 o
  11   2   8      403.66      438.84     17.04 o
  12   2   8      542.39      559.59     16.62 o
  13   2   8       83.23       84.87     11.48 o
  14   2   8       61.05       80.58     21.47 o
  15   2   8       15.67       15.32      8.34 o
  16   2   8       55.85       37.67     15.55 o
 -23   3   8       23.00       35.48     23.02 o
 -22   3   8       57.10       44.01     13.55 o
 -21   3   8       93.43       81.48     12.90 o
 -20   3   8     1147.54     1258.58     33.91 o
 -19   3   8        9.83       12.92      5.63 o
 -18   3   8     1654.33     1784.11     42.25 o
 -17   3   8       57.76       52.85     11.93 o
 -16   3   8      693.74      732.05     16.58 o
 -15   3   8      157.28      149.80     17.42 o
 -14   3   8      347.99      369.43     13.68 o
 -13   3   8        7.33       12.70      4.01 o
 -12   3   8     3430.75     3647.48     59.31 o
 -11   3   8      701.49      697.09     14.73 o
 -10   3   8     2313.08     2320.00     37.39 o
  -9   3   8      719.48      716.87     16.52 o
  -8   3   8     3497.66     3361.99     55.68 o
  -7   3   8      152.41      173.61     10.27 o
  -6   3   8     5935.31     6099.81    100.82 o
  -5   3   8        1.23        9.51      3.32 o
  -4   3   8      787.03      660.75     16.91 o
  -3   3   8      203.41      236.32      8.81 o
  -2   3   8      193.85      238.89      7.54 o
  -1   3   8      233.44      240.59      9.97 o
   0   3   8     2315.47     2189.30     42.91 o
   1   3   8     1656.33     1748.92     36.90 o
   2   3   8     8957.67     9073.01    123.66 o
   3   3   8     1565.46     1702.18     36.24 o
   4   3   8     1150.05     1198.94     22.49 o
   5   3   8        7.93       12.21      4.12 o
   6   3   8      165.81      176.45      7.75 o
   7   3   8        2.80       10.46      4.06 o
   8   3   8      535.62      546.97     13.92 o
   9   3   8      159.57      141.44      7.60 o
  10   3   8      287.94      291.14     12.78 o
  11   3   8        1.78       14.58      5.57 o
  12   3   8       82.62       83.89      8.65 o
  13   3   8       43.22       39.30     15.97 o
  14   3   8       16.62       15.65     11.53 o
  15   3   8       14.74       25.65     12.14 o
  16   3   8        2.39       20.34     11.26 o
 -22   4   8       20.99       27.17     11.54 o
 -21   4   8      210.94      213.93     17.97 o
 -20   4   8        2.26       23.90     10.51 o
 -19   4   8      697.47      712.29     23.30 o
 -18   4   8        0.88       12.96      5.52 o
 -17   4   8     1479.43     1503.31     42.96 o
 -16   4   8        0.93       17.60      7.41 o
 -15   4   8      468.40      442.69     13.78 o
 -14   4   8      113.07      123.26      7.80 o
 -13   4   8      304.35      288.49     15.60 o
 -12   4   8      384.62      408.29     12.94 o
 -11   4   8     2859.66     2888.02     43.79 o
 -10   4   8      176.08      165.07      5.74 o
  -9   4   8     7843.53     8092.85    118.83 o
  -8   4   8      233.19      233.20      8.64 o
  -7   4   8    11583.95    11668.39    159.55 o
  -6   4   8       19.39       18.01      4.86 o
  -5   4   8       43.84       16.20      5.08 o
  -4   4   8        3.18        7.60      3.12 o
  -3   4   8      305.18      356.19     10.34 o
  -2   4   8       30.09       32.01      7.10 o
  -1   4   8      819.37      787.43     21.02 o
   0   4   8     1791.82     1879.86     35.52 o
   1   4   8     3609.12     3728.70     65.73 o
   2   4   8      216.91      180.29     13.55 o
   3   4   8      310.56      265.02      9.24 o
   4   4   8     2372.51     2589.99     44.01 o
   5   4   8       29.75       28.45      6.47 o
   6   4   8      669.65      716.66     16.32 o
   7   4   8       12.31       17.11      5.73 o
   8   4   8       37.26       33.18      6.88 o
   9   4   8       33.77       28.59      6.90 o
  10   4   8       47.90       54.21     11.79 o
  11   4   8       41.76       51.91     10.57 o
  12   4   8       93.28       75.09     10.43 o
  13   4   8      113.68       80.63     10.88 o
  14   4   8        0.43       14.81      7.07 o
  15   4   8        1.12       25.97     12.29 o
  16   4   8       39.27       28.51     19.46 o
 -22   5   8       52.49       37.92     23.56 o
 -21   5   8        9.51       29.25     10.89 o
 -20   5   8      112.04      107.11     14.16 o
 -19   5   8       48.21       43.52      9.65 o
 -18   5   8      249.49      251.51     12.54 o
 -17   5   8       51.08       50.73      9.88 o
 -16   5   8       45.36       31.33      8.74 o
 -15   5   8        0.19       11.56      4.32 o
 -14   5   8      569.50      576.84     16.35 o
 -13   5   8       68.69       67.98      9.34 o
 -12   5   8      818.91      846.75     21.59 o
 -11   5   8      168.39      145.61      7.25 o
 -10   5   8     2657.54     2856.91     47.51 o
  -9   5   8       65.90       52.88      7.78 o
  -8   5   8     2767.05     2814.14     43.80 o
  -7   5   8     2414.55     2477.21     47.46 o
  -6   5   8     5192.61     5328.44     87.43 o
  -5   5   8     1492.10     1411.88     38.63 o
  -4   5   8     1686.12     1777.23     35.13 o
  -3   5   8     2726.65     2623.17     51.22 o
  -2   5   8      101.57       94.02      6.48 o
  -1   5   8      252.38      204.24      9.74 o
   0   5   8      277.86      276.64      9.62 o
   1   5   8      814.65      833.77     19.15 o
   2   5   8        5.84       10.08      4.49 o
   3   5   8      189.34      164.78      9.95 o
   4   5   8      239.22      217.70     14.10 o
   5   5   8      760.77      784.63     18.56 o
   6   5   8      219.56      206.00      9.41 o
   7   5   8      690.80      732.91     16.73 o
   8   5   8       34.98       27.55      6.67 o
   9   5   8      247.70      224.76     12.00 o
  10   5   8      391.55      385.71     13.20 o
  11   5   8      203.42      227.46     17.38 o
  12   5   8       95.03       98.03     10.15 o
  13   5   8      229.36      231.32     21.76 o
  14   5   8        1.72       24.50     12.60 o
  15   5   8      191.23      168.29     22.70 o
 -21   6   8      110.39      103.52     24.42 o
 -20   6   8      167.07      146.68     14.46 o
 -19   6   8        7.03       19.88      7.54 o
 -18   6   8      125.85       99.48     16.78 o
 -17   6   8       62.04       47.60      9.20 o
 -16   6   8      191.43      185.79     10.59 o
 -15   6   8        6.19       12.36      4.64 o
 -14   6   8      542.44      540.64     15.05 o
 -13   6   8      106.19      107.89     15.06 o
 -12   6   8      683.35      730.83     21.89 o
 -11   6   8      144.97      140.92     11.46 o
 -10   6   8       12.19       19.21      4.96 o
  -9   6   8       14.57       11.70      4.13 o
  -8   6   8       68.23       50.99      5.92 o
  -7   6   8       29.14       16.35      6.22 o
  -6   6   8     2738.69     2739.09     49.07 o
  -5   6   8     1485.57     1548.15     37.20 o
  -4   6   8     1794.57     1810.74     34.92 o
  -3   6   8       68.58       72.10      8.05 o
  -2   6   8      693.79      694.67     26.73 o
  -1   6   8       18.87       22.91      7.51 o
   0   6   8      255.60      268.35      8.19 o
   1   6   8      429.30      406.36     12.98 o
   2   6   8      257.49      230.62     10.37 o
   3   6   8        9.99       17.17      6.07 o
   4   6   8     1721.86     1748.47     38.13 o
   5   6   8       51.74       47.74      5.96 o
   6   6   8     1052.37     1071.92     24.66 o
   7   6   8        6.00       10.42      4.72 o
   8   6   8      205.76      203.77     17.16 o
   9   6   8      125.58      126.36      9.03 o
  10   6   8      247.23      267.63     16.03 o
  11   6   8      106.07       79.98     18.02 o
  12   6   8      174.94      172.31     23.85 o
  13   6   8       22.02       37.03     13.29 o
  14   6   8      160.55      164.16     23.99 o
 -20   7   8        9.55       24.03      9.70 o
 -19   7   8       12.99       18.29      5.59 o
 -18   7   8      234.30      205.28     16.80 o
 -17   7   8      248.14      259.93     13.49 o
 -16   7   8      246.87      241.47     10.30 o
 -15   7   8      956.20     1008.32     21.91 o
 -14   7   8       17.33       29.07      6.27 o
 -13   7   8     2082.33     2113.52     43.82 o
 -12   7   8      260.40      231.54      8.60 o
 -11   7   8       25.35       14.64      4.23 o
 -10   7   8       47.51       44.71      6.36 o
  -9   7   8      345.22      341.95     16.55 o
  -8   7   8       59.20       49.71      6.79 o
  -7   7   8      223.54      221.95      8.21 o
  -6   7   8      107.88       90.60      8.81 o
  -5   7   8       38.46       33.67      8.34 o
  -4   7   8      519.98      506.39     19.97 o
  -3   7   8      155.90      156.32     10.37 o
  -2   7   8        4.19       13.16      5.32 o
  -1   7   8        9.46       16.03      6.15 o
   0   7   8       38.96       33.69      6.08 o
   1   7   8       51.98       56.29      6.22 o
   2   7   8        0.56       11.57      5.47 o
   3   7   8      184.20      196.80     13.02 o
   4   7   8      423.21      416.70     20.43 o
   5   7   8     2029.96     2049.25     58.57 o
   6   7   8       73.77       66.77      7.12 o
   7   7   8     1148.60     1159.91     24.87 o
   8   7   8       15.77       18.82      6.49 o
   9   7   8      194.98      234.78     13.80 o
  10   7   8        0.07       19.77     16.10 o
  11   7   8      199.77      233.92     21.67 o
  12   7   8       43.28       25.29     11.29 o
  13   7   8      141.12      124.27     18.37 o
 -19   8   8      124.34      170.22     32.85 o
 -18   8   8       31.15       20.10      7.05 o
 -17   8   8      310.92      282.66     14.98 o
 -16   8   8      588.93      572.54     18.03 o
 -15   8   8      303.61      304.99     12.94 o
 -14   8   8       87.53       82.28      7.46 o
 -13   8   8       38.65       33.06      5.92 o
 -12   8   8      667.79      630.93     21.31 o
 -11   8   8      123.80      141.60     11.61 o
 -10   8   8       82.90       84.85      7.47 o
  -9   8   8     1286.71     1395.52     33.27 o
  -8   8   8       49.63       60.53      7.77 o
  -7   8   8     1993.39     2094.15     51.79 o
  -6   8   8       38.52       34.41      7.68 o
  -5   8   8      223.98      211.60      9.59 o
  -4   8   8       13.28       17.83      5.12 o
  -3   8   8      156.60      148.37     13.14 o
  -2   8   8        8.57       11.34      4.24 o
  -1   8   8      164.46      165.13      6.90 o
   0   8   8     1040.04      992.08     23.96 o
   1   8   8      234.56      219.93      9.73 o
   2   8   8      222.63      222.82     11.78 o
   3   8   8      685.58      733.66     24.20 o
   4   8   8      953.20      982.18     31.37 o
   5   8   8      327.48      373.66     17.96 o
   6   8   8      988.77      982.84     33.74 o
   7   8   8       68.58       56.65     10.03 o
   8   8   8      210.70      171.43     12.55 o
   9   8   8       13.94       18.83      8.80 o
  10   8   8       48.09       64.70     25.09 o
  11   8   8       21.10       24.51     12.76 o
  12   8   8       31.84       23.42     12.17 o
 -17   9   8      107.13       98.43     17.56 o
 -16   9   8      208.05      174.23     14.06 o
 -15   9   8       23.37       17.30      6.76 o
 -14   9   8       28.64       35.62      8.42 o
 -13   9   8        4.54       10.50      4.50 o
 -12   9   8      425.54      423.03     13.60 o
 -11   9   8       45.88       37.45      8.36 o
 -10   9   8      253.03      279.84     21.61 o
  -9   9   8      159.24      147.22      9.05 o
  -8   9   8      669.38      757.52     27.71 o
  -7   9   8      167.85      173.76      9.60 o
  -6   9   8     2381.14     2596.66     58.23 o
  -5   9   8      705.40      720.86     17.87 o
  -4   9   8       35.53       44.73     10.74 o
  -3   9   8     1197.79     1232.15     28.01 o
  -2   9   8      142.38      135.26     10.47 o
  -1   9   8      116.46      112.32      9.60 o
   0   9   8       32.35       40.46     10.09 o
   1   9   8      674.37      723.66     20.48 o
   2   9   8     1471.24     1487.65     35.38 o
   3   9   8      100.73       96.06     17.21 o
   4   9   8       27.93       42.17      9.95 o
   5   9   8       84.95       70.68     11.67 o
   6   9   8        3.01       19.00      9.75 o
   7   9   8        2.74       14.02      7.56 o
   8   9   8        4.14       11.68      8.93 o
   9   9   8       14.49       35.40     27.89 o
  10   9   8       15.46       32.70     17.09 o
  11   9   8       41.62       31.69     16.00 o
 -15  10   8      123.16       98.55     18.88 o
 -14  10   8       41.15       65.14     14.72 o
 -13  10   8       31.29       32.14      9.34 o
 -12  10   8       15.63       17.12      7.49 o
 -11  10   8      352.19      383.30     18.63 o
 -10  10   8        2.36       22.76      9.11 o
  -9  10   8     1296.43     1373.42     39.18 o
  -8  10   8        2.70       16.24      6.57 o
  -7  10   8     2393.53     2474.58     58.82 o
  -6  10   8        0.21       15.95      6.15 o
  -5  10   8      503.45      496.34     23.49 o
  -4  10   8       12.00       19.91      6.71 o
  -3  10   8        3.03       13.70      5.18 o
  -2  10   8       13.20       12.58      4.50 o
  -1  10   8       25.09       26.59      8.12 o
   0  10   8       82.68       66.40     10.50 o
   1  10   8      334.18      291.10     42.05 o
   2  10   8      142.52      126.16     12.57 o
   3  10   8      229.73      233.92     22.31 o
   4  10   8       10.05       19.35      8.81 o
   5  10   8        2.35       24.89     12.92 o
   6  10   8        3.53       21.48     10.93 o
   7  10   8        0.18       15.61     12.59 o
   8  10   8        1.02       13.47     11.50 o
   9  10   8        3.73       24.25     17.51 o
 -13  11   8        0.25        8.20      7.13 o
 -12  11   8        0.99       12.09      6.76 o
 -11  11   8        1.78       18.84      9.69 o
 -10  11   8      110.65      114.96     15.31 o
  -9  11   8        2.80       22.70      8.27 o
  -8  11   8      246.87      249.06     14.65 o
  -7  11   8      504.91      510.98     19.33 o
  -6  11   8       33.05       42.11      6.95 o
  -5  11   8      149.97      146.15     13.61 o
  -4  11   8        1.82       14.16      6.14 o
  -3  11   8        0.80       13.74      6.22 o
  -2  11   8       99.09       93.28     15.44 o
  -1  11   8      348.95      361.52     23.02 o
   0  11   8       38.78       36.29     12.00 o
   1  11   8        0.40       15.02     10.75 o
   2  11   8       76.74       69.22     21.04 o
   3  11   8       64.16       49.71     16.70 o
   4  11   8       41.80       29.45     13.84 o
   5  11   8       19.20       24.08     12.97 o
   6  11   8        0.06       22.58     17.33 o
 -10  12   8       52.23       72.59     24.08 o
  -9  12   8        3.97       20.12     14.77 o
  -8  12   8        0.70       16.46      7.14 o
  -7  12   8        7.18       20.50      9.09 o
  -6  12   8       48.19       48.80     14.55 o
  -5  12   8        3.66       24.11     10.11 o
  -4  12   8      177.21      146.18     17.58 o
  -3  12   8        2.52       16.54      7.38 o
  -2  12   8        2.70       22.41      9.53 o
  -1  12   8       27.96       26.40      9.77 o
   0  12   8        1.70       16.59      8.01 o
   1  12   8       44.64       47.63     13.90 o
   2  12   8        4.61       10.02      8.82 o
 -23   0   9        2.40       20.04     13.62 o
 -21   0   9        3.74       17.31     12.95 o
 -19   0   9      400.28      396.67     17.57 o
 -17   0   9     2066.00     2131.04     49.55 o
 -15   0   9     3686.41     3989.75     94.91 o
 -13   0   9     3878.55     4137.39     85.38 o
 -11   0   9     4778.83     4439.38    112.62 o
  -9   0   9     6655.53     6856.12    135.44 o
  -7   0   9    23954.30    24117.74    732.15 o
  -5   0   9      533.10      382.91     14.38 o
  -3   0   9     5344.82     5453.25    105.61 o
  -1   0   9     1014.44     1143.61     37.85 o
   1   0   9      598.32      621.13     18.33 o
   3   0   9       26.92       24.34      6.06 o
   5   0   9      134.52       99.38      9.15 o
   7   0   9     2083.93     2031.05     77.37 o
   9   0   9     3368.92     3383.74    109.54 o
  11   0   9       20.13       18.50      9.85 o
  13   0   9      112.83      105.69     21.80 o
  15   0   9        0.20       23.42     19.27 o
 -23   1   9        2.24       22.39     12.92 o
 -22   1   9       45.79       39.70     11.51 o
 -21   1   9        2.95       24.90     10.20 o
 -20   1   9      595.89      658.22     29.20 o
 -19   1   9       15.85       14.93      5.65 o
 -18   1   9      119.50      148.75      8.77 o
 -17   1   9        0.79       17.74      6.49 o
 -16   1   9     1734.61     1866.07     32.54 o
 -15   1   9      109.78      102.44      6.91 o
 -14   1   9      708.10      704.42     15.68 o
 -13   1   9       36.69       29.06      5.27 o
 -12   1   9       16.65       20.38      5.20 o
 -11   1   9      526.87      579.10     18.82 o
 -10   1   9       11.53       16.19      5.55 o
  -9   1   9      814.69      783.69     17.67 o
  -8   1   9     5986.69     5919.76     96.56 o
  -7   1   9     2973.02     2944.92     53.01 o
  -6   1   9    18456.86    18683.88    285.44 o
  -5   1   9     2790.51     2527.50     41.26 o
  -4   1   9      524.15      462.15     12.44 o
  -3   1   9     3568.24     3559.04     53.57 o
  -2   1   9      928.63      912.97     19.03 o
  -1   1   9     2338.90     2384.21     45.61 o
   0   1   9      707.45      718.02     15.86 o
   1   1   9       41.90       39.00      4.16 o
   2   1   9     1023.78     1034.93     19.44 o
   3   1   9       94.99       62.81      5.80 o
   4   1   9        0.79        8.33      3.07 o
   5   1   9        2.49        6.53      2.93 o
   6   1   9        1.63       10.55      3.94 o
   7   1   9       41.80       41.42      6.76 o
   8   1   9      127.22      146.62      8.81 o
   9   1   9       16.51       27.84      8.04 o
  10   1   9       16.33       19.54      6.01 o
  11   1   9        4.95       22.50      6.92 o
  12   1   9       14.62       21.76      7.09 o
  13   1   9      165.01      161.21     15.68 o
  14   1   9       40.41       39.38     11.95 o
  15   1   9      207.33      191.33     30.58 o
  16   1   9      147.97       84.35     23.05 o
 -23   2   9       97.67       85.70     20.75 o
 -22   2   9       41.35       48.08     14.44 o
 -21   2   9       16.76       21.28      7.77 o
 -20   2   9       40.41       46.34     12.16 o
 -19   2   9       72.41       72.83      9.98 o
 -18   2   9      639.93      649.96     17.88 o
 -17   2   9      226.70      225.10     11.08 o
 -16   2   9      279.99      262.41     11.09 o
 -15   2   9       45.63       31.43      6.00 o
 -14   2   9      223.34      209.98     11.91 o
 -13   2   9      133.55      133.10      6.95 o
 -12   2   9       33.39       38.58      6.62 o
 -11   2   9        3.67        8.09      2.84 o
 -10   2   9      627.84      677.22     14.69 o
  -9   2   9      945.99      907.01     19.00 o
  -8   2   9     2347.68     2457.26     42.45 o
  -7   2   9      976.28     1096.63     19.82 o
  -6   2   9     2233.98     2143.09     38.37 o
  -5   2   9     1523.51     1548.64     30.91 o
  -4   2   9    12876.65    13186.74    199.62 o
  -3   2   9     7466.94     7960.10    117.06 o
  -2   2   9     1575.70     1462.09     28.64 o
  -1   2   9      670.04      782.18     18.38 o
   0   2   9      904.56     1051.60     21.97 o
   1   2   9      334.61      342.49      8.80 o
   2   2   9     2639.25     2656.59     47.10 o
   3   2   9      845.49      849.77     21.38 o
   4   2   9     3593.33     3876.85     56.15 o
   5   2   9       23.41       19.26      5.76 o
   6   2   9     1234.52     1265.88     20.96 o
   7   2   9       17.11       16.56      4.45 o
   8   2   9      242.87      219.75      8.22 o
   9   2   9      178.77      165.91     10.50 o
  10   2   9     1170.22     1213.64     26.68 o
  11   2   9        3.29       16.87      6.41 o
  12   2   9      199.91      200.66     12.61 o
  13   2   9        8.07       23.98      9.74 o
  14   2   9      270.54      279.73     24.06 o
  15   2   9       18.06       24.16     12.36 o
  16   2   9      162.70      167.19     35.92 o
 -23   3   9        1.24       19.50     11.95 o
 -22   3   9        3.81       14.83      8.53 o
 -21   3   9        4.64       19.38      8.10 o
 -20   3   9      203.42      176.87     12.68 o
 -19   3   9       90.18       88.33     11.08 o
 -18   3   9        6.54       20.35      6.76 o
 -17   3   9      482.74      490.22     20.34 o
 -16   3   9      169.96      153.05     14.59 o
 -15   3   9     3112.32     3171.29     59.44 o
 -14   3   9      932.88      860.70     17.85 o
 -13   3   9     1586.54     1565.81     36.39 o
 -12   3   9       49.12       29.56      7.71 o
 -11   3   9        6.28        7.99      2.96 o
 -10   3   9      225.12      179.84      6.81 o
  -9   3   9      594.70      608.01     15.24 o
  -8   3   9      773.34      912.58     16.90 o
  -7   3   9     2134.81     2118.82     37.92 o
  -6   3   9     6162.95     6511.97    110.09 o
  -5   3   9     1643.71     1491.48     32.01 o
  -4   3   9     1600.49     1719.47     31.34 o
  -3   3   9       10.36       20.67      3.99 o
  -2   3   9       25.06       16.26      4.17 o
  -1   3   9       12.92       11.17      6.01 o
   0   3   9      552.82      543.82     12.60 o
   1   3   9     2387.19     2531.96     46.81 o
   2   3   9      954.38     1003.64     18.85 o
   3   3   9      307.44      258.68      8.67 o
   4   3   9        1.36        9.85      3.67 o
   5   3   9     2665.80     2771.49     42.04 o
   6   3   9        1.07       11.41      4.35 o
   7   3   9     2022.54     2154.22     37.23 o
   8   3   9      123.02      122.91      7.76 o
   9   3   9     1005.62     1047.89     25.55 o
  10   3   9      151.02      126.74      8.11 o
  11   3   9      188.47      198.62     11.48 o
  12   3   9       29.91       27.62     22.22 o
  13   3   9      609.63      620.83     30.64 o
  14   3   9        0.31       17.95      8.39 o
  15   3   9      333.51      255.39     27.73 o
 -22   4   9       17.65       22.78      9.10 o
 -21   4   9       35.35       42.54     12.60 o
 -20   4   9       61.48       62.54     10.25 o
 -19   4   9      130.12      132.10     14.48 o
 -18   4   9       27.70       29.14     10.08 o
 -17   4   9      290.24      316.64     26.60 o
 -16   4   9      273.20      283.41     11.44 o
 -15   4   9       14.40       15.25      5.53 o
 -14   4   9       95.27       78.50      8.98 o
 -13   4   9      740.60      710.82     16.18 o
 -12   4   9        1.90       10.92      4.75 o
 -11   4   9      411.48      418.30     11.42 o
 -10   4   9      156.86      161.30      8.25 o
  -9   4   9      846.32      916.44     17.40 o
  -8   4   9     1736.73     1694.67     31.66 o
  -7   4   9      840.84      850.52     21.20 o
  -6   4   9    12835.93    12983.86    208.04 o
  -5   4   9      747.84      830.00     19.54 o
  -4   4   9     9713.83    10022.53    184.30 o
  -3   4   9     1122.28     1135.90     39.60 o
  -2   4   9      213.77      170.36     12.45 o
  -1   4   9     1280.74     1310.87     29.01 o
   0   4   9     1376.31     1278.52     25.98 o
   1   4   9      171.56      149.95      6.40 o
   2   4   9     6987.53     7412.46    139.14 o
   3   4   9       65.06       57.01      5.84 o
   4   4   9     3483.92     3790.92     59.73 o
   5   4   9      146.53      170.86      7.48 o
   6   4   9     1674.57     1710.51     33.97 o
   7   4   9      252.13      238.63     20.35 o
   8   4   9      140.54      158.64      9.70 o
   9   4   9       93.59       73.15      7.92 o
  10   4   9      157.65      162.32     10.03 o
  11   4   9        9.65       16.75     11.90 o
  12   4   9      136.01      136.82     20.85 o
  13   4   9       48.34       55.75     11.79 o
  14   4   9      129.98      137.60     16.50 o
  15   4   9        0.34       16.95     13.66 o
 -22   5   9        3.98       38.38     26.66 o
 -21   5   9        2.56       20.15     10.78 o
 -20   5   9      175.94      161.24     13.15 o
 -19   5   9      145.78      138.27     14.59 o
 -18   5   9      486.05      524.97     18.81 o
 -17   5   9      140.24      152.15     14.14 o
 -16   5   9      889.31      925.11     23.54 o
 -15   5   9        7.75       15.90      6.29 o
 -14   5   9     1551.51     1571.19     41.30 o
 -13   5   9       25.05       23.34      5.94 o
 -12   5   9      627.06      597.85     14.48 o
 -11   5   9        6.00       10.68      3.52 o
 -10   5   9     2190.77     2179.24     35.24 o
  -9   5   9      251.65      259.69      9.40 o
  -8   5   9     5382.60     5710.74    109.54 o
  -7   5   9     4450.24     4699.83     84.64 o
  -6   5   9     2592.33     2719.13     46.66 o
  -5   5   9     4222.31     4375.08     81.00 o
  -4   5   9     2348.86     2324.96     51.68 o
  -3   5   9      548.40      468.88     21.12 o
  -2   5   9        1.75       13.73      4.68 o
  -1   5   9      788.02      776.99     19.08 o
   0   5   9       26.44        8.59      3.29 o
   1   5   9      390.95      373.43     11.89 o
   2   5   9      301.14      297.68      9.73 o
   3   5   9     3532.91     3647.72     71.93 o
   4   5   9      236.40      267.47      8.44 o
   5   5   9     1093.28     1118.11     20.84 o
   6   5   9       43.45       48.14      6.43 o
   7   5   9      544.75      515.23     12.47 o
   8   5   9      109.23      113.72      7.98 o
   9   5   9      247.36      249.17     13.05 o
  10   5   9       36.18       39.37      9.92 o
  11   5   9        9.63       11.83      6.52 o
  12   5   9       99.25       90.46     14.57 o
  13   5   9       45.19       58.39     19.97 o
  14   5   9       22.09       23.22     10.89 o
 -21   6   9      119.25      124.60     21.87 o
 -20   6   9        0.15       19.41      8.53 o
 -19   6   9      377.44      426.53     38.84 o
 -18   6   9       14.93       31.93     10.96 o
 -17   6   9      884.03      894.65     34.36 o
 -16   6   9       71.56       67.85     13.66 o
 -15   6   9      621.15      684.96     17.73 o
 -14   6   9      124.34      122.89     11.34 o
 -13   6   9      366.64      377.72     13.30 o
 -12   6   9       78.91       70.80      6.67 o
 -11   6   9      731.82      787.05     18.67 o
 -10   6   9       60.11       62.53      9.70 o
  -9   6   9     3773.73     3985.07     75.57 o
  -8   6   9      350.24      378.99     10.77 o
  -7   6   9     3441.70     3649.92     72.12 o
  -6   6   9      406.38      406.72     12.48 o
  -5   6   9      741.30      744.45     17.58 o
  -4   6   9       72.98       82.11     11.15 o
  -3   6   9      307.06      328.56      8.95 o
  -2   6   9      142.33      104.58      9.58 o
  -1   6   9      306.53      305.38     13.16 o
   0   6   9       15.66       15.55      5.32 o
   1   6   9      155.83      143.48      7.46 o
   2   6   9      583.76      606.63     21.18 o
   3   6   9       58.33       54.24     15.25 o
   4   6   9      659.95      618.84     15.15 o
   5   6   9      136.33      143.44     12.48 o
   6   6   9      304.15      302.91     10.14 o
   7   6   9      118.01       92.07      7.00 o
   8   6   9        5.02       13.08      5.08 o
   9   6   9        0.70       15.96      6.84 o
  10   6   9      105.92      108.50     23.49 o
  11   6   9       11.86       13.11      6.80 o
  12   6   9        1.12       16.65      8.47 o
  13   6   9       26.23       26.72     12.07 o
  14   6   9       15.04       20.83     16.00 o
 -20   7   9      134.37       95.40     19.68 o
 -19   7   9       18.13       27.78     10.79 o
 -18   7   9      427.26      425.16     28.74 o
 -17   7   9        0.84       12.96      5.89 o
 -16   7   9      109.56      115.51     12.75 o
 -15   7   9       13.68       18.01      5.78 o
 -14   7   9       44.84       36.17      8.34 o
 -13   7   9      545.46      527.19     19.53 o
 -12   7   9      231.77      250.42      9.23 o
 -11   7   9       75.51       68.34      7.15 o
 -10   7   9        3.96       12.96      4.47 o
  -9   7   9      218.10      218.54      9.75 o
  -8   7   9     1191.68     1286.46     25.99 o
  -7   7   9      110.48      118.65     11.92 o
  -6   7   9     3755.06     3871.30     68.37 o
  -5   7   9      572.42      541.36     15.73 o
  -4   7   9      977.70     1030.91     23.36 o
  -3   7   9      855.57      857.84     22.51 o
  -2   7   9       56.58       69.90     11.91 o
  -1   7   9       82.36       95.14      9.78 o
   0   7   9       91.20       90.12     13.65 o
   1   7   9       65.92       59.58      6.52 o
   2   7   9      605.09      632.13     18.09 o
   3   7   9     1572.00     1700.34     40.43 o
   4   7   9       57.11       48.52      7.89 o
   5   7   9      350.93      393.04     13.54 o
   6   7   9       42.48       42.31      6.94 o
   7   7   9       32.44       29.20      7.71 o
   8   7   9        0.60       18.83      7.58 o
   9   7   9       54.04       43.07     13.75 o
  10   7   9       29.50       16.67      8.17 o
  11   7   9        1.06       14.81      7.97 o
  12   7   9        5.00       16.62      8.48 o
  13   7   9       15.18       32.41     18.98 o
 -19   8   9       44.99       62.40     32.08 o
 -18   8   9        4.04       22.85      8.70 o
 -17   8   9      282.10      235.83     27.89 o
 -16   8   9      436.41      424.16     20.68 o
 -15   8   9       17.38       17.19      6.35 o
 -14   8   9       62.18       58.60      7.62 o
 -13   8   9       11.24       14.88      6.75 o
 -12   8   9       60.00       72.78      8.23 o
 -11   8   9        2.10       12.89      4.99 o
 -10   8   9       12.49       11.14      4.37 o
  -9   8   9     2192.10     2305.18     74.66 o
  -8   8   9        1.99       13.49      5.43 o
  -7   8   9     1787.17     1788.05     37.94 o
  -6   8   9      355.18      351.71     12.51 o
  -5   8   9      501.12      473.69     17.33 o
  -4   8   9        5.93       24.12      8.32 o
  -3   8   9      218.98      201.43     13.37 o
  -2   8   9      413.84      398.12     16.03 o
  -1   8   9      242.77      234.61     15.94 o
   0   8   9      438.79      442.01     33.66 o
   1   8   9       10.65       19.95     10.45 o
   2   8   9      653.16      637.42     19.65 o
   3   8   9      150.93      140.52     12.02 o
   4   8   9     2093.26     2194.08     58.55 o
   5   8   9        0.20       14.17      7.56 o
   6   8   9      133.18      151.71     14.04 o
   7   8   9       49.16       42.73      8.25 o
   8   8   9      349.07      345.48     26.24 o
   9   8   9       37.79       33.35     14.70 o
  10   8   9       94.64       94.74     21.56 o
  11   8   9        1.62       15.49      8.99 o
  12   8   9       15.80       19.13     15.69 o
 -17   9   9       69.09       44.62     16.02 o
 -16   9   9       85.98       74.90     14.27 o
 -15   9   9      245.73      222.97     19.46 o
 -14   9   9       24.77       36.94     10.88 o
 -13   9   9       32.88       30.07      9.36 o
 -12   9   9      135.39      131.89      9.92 o
 -11   9   9      298.35      263.64     10.01 o
 -10   9   9      149.40      143.32     11.21 o
  -9   9   9      240.37      234.30     11.72 o
  -8   9   9      181.44      183.02     10.44 o
  -7   9   9      413.66      418.36     17.75 o
  -6   9   9       10.12       25.28      6.65 o
  -5   9   9      733.35      795.68     19.06 o
  -4   9   9        1.85       12.43      5.55 o
  -3   9   9      421.28      423.15     17.28 o
  -2   9   9      130.99      102.67     13.12 o
  -1   9   9      374.01      370.15     20.92 o
   0   9   9       23.01       28.39      8.73 o
   1   9   9      468.66      460.87     20.55 o
   2   9   9       74.23       50.91     11.05 o
   3   9   9      788.27      799.02     25.32 o
   4   9   9      142.90      150.09     14.25 o
   5   9   9     1636.19     1773.82     68.23 o
   6   9   9       84.93       89.78     17.12 o
   7   9   9      372.02      401.34     37.85 o
   8   9   9        1.46       11.20      9.64 o
   9   9   9       56.53       65.79     19.17 o
  10   9   9        0.58       14.63     12.32 o
 -15  10   9      112.69      102.89     17.05 o
 -14  10   9        0.66       22.11      8.54 o
 -13  10   9        3.01       18.20      7.49 o
 -12  10   9       23.39       23.63      8.56 o
 -11  10   9        1.00       22.68      8.98 o
 -10  10   9       12.38       30.03      9.47 o
  -9  10   9      155.21      142.95     12.26 o
  -8  10   9      626.55      600.59     21.28 o
  -7  10   9       61.77       54.07      9.69 o
  -6  10   9     1823.62     1962.99     67.71 o
  -5  10   9       32.35       41.28     14.10 o
  -4  10   9     1732.51     1860.10     57.88 o
  -3  10   9      116.52       85.99     12.05 o
  -2  10   9       37.67       42.10     10.29 o
  -1  10   9       51.67       53.39     11.09 o
   0  10   9       34.49       28.59     12.42 o
   1  10   9       91.95       98.69     19.82 o
   2  10   9      694.43      683.67     33.61 o
   3  10   9       85.41       70.57     14.84 o
   4  10   9      987.44      885.88     60.91 o
   5  10   9      401.83      341.64     22.73 o
   6  10   9      255.14      212.67     61.39 o
   7  10   9       68.99       49.27     25.22 o
 -13  11   9       50.46       77.80     31.03 o
 -12  11   9       66.24       59.22     22.17 o
 -11  11   9        0.46       21.25     11.14 o
 -10  11   9      173.64      158.43     18.89 o
  -9  11   9       46.43       33.63     14.05 o
  -8  11   9      522.78      523.22     33.09 o
  -7  11   9      151.00      159.40     24.73 o
  -6  11   9      325.03      324.42     22.59 o
  -5  11   9      354.59      354.42     22.52 o
  -4  11   9       13.36       22.09      8.47 o
  -3  11   9        9.78       25.28      9.80 o
  -2  11   9       20.50       22.74     10.36 o
  -1  11   9       40.11       31.07     11.27 o
   0  11   9       23.66       24.72      9.82 o
   1  11   9       59.61       62.65     22.03 o
   2  11   9        9.06       34.36     15.12 o
   3  11   9       28.64       36.22     15.27 o
   4  11   9       17.21       18.19     10.22 o
   5  11   9       22.00       29.22     23.64 o
  -9  12   9      204.93      170.80     25.20 o
  -8  12   9       43.08       28.28     13.52 o
  -7  12   9      194.60      178.20     28.85 o
  -6  12   9      166.19      159.14     34.14 o
  -5  12   9       70.61       61.67     16.44 o
  -4  12   9       44.73       47.22     15.19 o
  -3  12   9       34.01       36.78     14.83 o
  -2  12   9       90.33       38.48     13.87 o
  -1  12   9       13.18       19.05      8.05 o
   0  12   9       64.26       54.28     19.15 o
   1  12   9       64.44       83.99     27.82 o
 -22   0  10       21.86       27.55     14.77 o
 -20   0  10      464.88      536.45     37.33 o
 -18   0  10      888.96      914.91     26.34 o
 -16   0  10     1075.18     1092.40     68.07 o
 -14   0  10     5254.84     5418.28    112.20 o
 -12   0  10     1495.37     1437.70     36.16 o
 -10   0  10     2304.40     2130.46     55.25 o
  -8   0  10    10260.18     9876.19    192.02 o
  -6   0  10     7763.80     7946.93    151.90 o
  -4   0  10    23282.17    22216.14    674.21 o
  -2   0  10      912.28      719.46     29.87 o
   0   0  10     1048.58     1003.68     38.06 o
   2   0  10     2196.71     2201.27     59.94 o
   4   0  10     1582.20     1604.22     41.98 o
   6   0  10     2938.91     3060.46     66.68 o
   8   0  10       52.69       52.98     12.94 o
  10   0  10       42.86       52.97     13.07 o
  12   0  10        7.20       33.90     15.84 o
  14   0  10      226.36      155.01     33.60 o
 -23   1  10        1.88       17.89     10.06 o
 -22   1  10        0.67       19.50      9.86 o
 -21   1  10       59.34       54.59     10.03 o
 -20   1  10        3.88       14.88      6.66 o
 -19   1  10        3.12       15.99      6.94 o
 -18   1  10     1592.84     1639.84     29.65 o
 -17   1  10      232.74      226.21      9.32 o
 -16   1  10     2514.53     2624.02     42.56 o
 -15   1  10     1546.99     1619.57     28.15 o
 -14   1  10      668.85      618.56     15.52 o
 -13   1  10     1856.57     1907.23     35.00 o
 -12   1  10     1947.05     1970.06     34.53 o
 -11   1  10      131.86      149.05      6.74 o
 -10   1  10     4609.88     4885.77     76.30 o
  -9   1  10       25.20       54.98      7.90 o
  -8   1  10     3824.70     3795.47     70.37 o
  -7   1  10     3758.05     3547.45     57.75 o
  -6   1  10     1003.57     1039.04     20.94 o
  -5   1  10    18915.60    18875.00    295.33 o
  -4   1  10      114.27       98.91      7.87 o
  -3   1  10     2619.18     2549.51     38.97 o
  -2   1  10      199.59      218.49      8.90 o
  -1   1  10     2167.16     2186.73     41.10 o
   0   1  10     1460.60     1607.74     37.68 o
   1   1  10     1151.88     1224.41     23.64 o
   2   1  10     1153.12     1190.39     24.58 o
   3   1  10      326.53      286.41      7.44 o
   4   1  10      109.28      131.34      7.37 o
   5   1  10     2505.25     2729.59     42.35 o
   6   1  10       65.97       63.94      6.53 o
   7   1  10     3813.86     4275.24     74.74 o
   8   1  10        8.24       17.54      6.20 o
   9   1  10     1768.14     1966.59     44.63 o
  10   1  10        0.96       12.82      4.45 o
  11   1  10      182.96      184.19     10.64 o
  12   1  10       32.49       33.90     12.38 o
  13   1  10      270.62      232.54     34.29 o
  14   1  10       76.88       72.80     21.90 o
  15   1  10      143.97      127.73     24.55 o
 -23   2  10      213.47      188.01     25.79 o
 -22   2  10        8.38       20.29      8.14 o
 -21   2  10      346.51      334.67     15.39 o
 -20   2  10       12.28       19.35      7.00 o
 -19   2  10      827.00      780.31     22.75 o
 -18   2  10      297.93      325.63     12.91 o
 -17   2  10     1277.50     1294.29     27.56 o
 -16   2  10      382.07      362.57     12.53 o
 -15   2  10      660.52      686.74     18.26 o
 -14   2  10     1556.38     1608.69     29.95 o
 -13   2  10       25.44       20.45      5.56 o
 -12   2  10     1750.80     1765.77     31.54 o
 -11   2  10      220.58      240.92      8.30 o
 -10   2  10      431.90      447.53     11.84 o
  -9   2  10      673.80      580.92     12.84 o
  -8   2  10      113.74      109.91      5.39 o
  -7   2  10     1726.55     1573.49     26.65 o
  -6   2  10     3787.61     4040.56     71.71 o
  -5   2  10        7.39       13.89      6.02 o
  -4   2  10        3.89       13.25      4.49 o
  -3   2  10      333.77      351.23     11.61 o
  -2   2  10      511.58      547.25     12.79 o
  -1   2  10      181.30      196.80      8.25 o
   0   2  10       84.68       91.38      6.61 o
   1   2  10      282.77      281.37      9.95 o
   2   2  10       38.41       30.59      4.85 o
   3   2  10       22.84       15.11      4.10 o
   4   2  10     2334.91     2373.26     41.01 o
   5   2  10       86.76       67.19      5.36 o
   6   2  10      247.40      235.57     11.46 o
   7   2  10      194.13      207.31     11.27 o
   8   2  10      113.92      115.17      9.86 o
   9   2  10       49.69       39.69      9.34 o
  10   2  10       68.39       72.21      8.67 o
  11   2  10        7.37       23.72      6.88 o
  12   2  10       95.04       74.12     18.77 o
  13   2  10       32.20       40.01     10.48 o
  14   2  10       64.37       39.76     15.57 o
  15   2  10       41.01       43.74     21.38 o
 -23   3  10       63.05       54.20     20.16 o
 -22   3  10      146.46      127.51     13.07 o
 -21   3  10        5.29       16.29      7.76 o
 -20   3  10      292.54      331.28     16.44 o
 -19   3  10        0.63       13.11      5.37 o
 -18   3  10     1536.97     1596.72     38.88 o
 -17   3  10      279.16      292.90     16.31 o
 -16   3  10     1021.30     1040.53     21.05 o
 -15   3  10      140.26      130.68      9.55 o
 -14   3  10      210.22      185.55     13.77 o
 -13   3  10      166.28      176.44      7.71 o
 -12   3  10        3.60        8.84      3.39 o
 -11   3  10      187.26      177.75      7.24 o
 -10   3  10      119.77      107.17      5.47 o
  -9   3  10      953.12      945.94     18.19 o
  -8   3  10     1818.05     1817.94     35.51 o
  -7   3  10     1057.47     1101.55     23.86 o
  -6   3  10     2820.72     2820.83     54.47 o
  -5   3  10      852.51      897.88     21.18 o
  -4   3  10      851.15      914.60     23.60 o
  -3   3  10        0.91        8.24      2.97 o
  -2   3  10     1253.30     1405.18     37.21 o
  -1   3  10       67.93       72.51      8.01 o
   0   3  10     3530.99     3567.69     59.23 o
   1   3  10      998.68     1100.39     32.53 o
   2   3  10     3460.67     3769.65     58.27 o
   3   3  10       11.77       12.49      4.02 o
   4   3  10      225.12      218.26      7.57 o
   5   3  10       17.95       13.81      4.14 o
   6   3  10       24.69       25.87      5.72 o
   7   3  10       68.99       69.70      7.08 o
   8   3  10      424.80      454.43     18.49 o
   9   3  10        4.30       10.24      3.82 o
  10   3  10      125.52      115.86      8.41 o
  11   3  10        0.15       20.35      7.11 o
  12   3  10       12.84       24.22      7.68 o
  13   3  10       26.43       31.95     11.86 o
  14   3  10        3.47       17.45     10.12 o
  15   3  10        5.08       19.99     16.97 o
 -22   4  10       15.94       31.46     11.83 o
 -21   4  10      235.85      214.47     21.05 o
 -20   4  10       76.96       69.47     11.77 o
 -19   4  10     1044.91     1093.25     31.03 o
 -18   4  10       58.38       64.15      8.55 o
 -17   4  10     1456.03     1517.24     33.62 o
 -16   4  10        6.21       13.59      6.08 o
 -15   4  10      215.73      232.84     10.68 o
 -14   4  10        1.34       12.23      4.55 o
 -13   4  10       11.45       10.49      3.45 o
 -12   4  10        0.88       19.13      6.12 o
 -11   4  10     1560.70     1614.10     26.99 o
 -10   4  10       28.52       39.32      7.53 o
  -9   4  10     3322.45     3186.59     56.89 o
  -8   4  10        6.41        8.74      3.08 o
  -7   4  10      176.51      120.80     11.69 o
  -6   4  10     1029.79     1058.17     38.36 o
  -5   4  10       76.57       68.62      7.43 o
  -4   4  10      438.71      502.74     16.06 o
  -3   4  10     1008.31     1038.13     25.62 o
  -2   4  10       24.15       15.02      6.36 o
  -1   4  10       91.73       85.53      8.07 o
   0   4  10       20.44       11.42      4.43 o
   1   4  10      326.28      314.12     10.65 o
   2   4  10      197.51      173.46     10.45 o
   3   4  10       14.05       15.06      4.55 o
   4   4  10     1103.79     1178.22     22.21 o
   5   4  10       88.93       80.75      6.37 o
   6   4  10     1081.98     1167.84     21.82 o
   7   4  10      315.83      308.13     12.86 o
   8   4  10      419.12      428.43     13.90 o
   9   4  10      153.97      148.60      8.82 o
  10   4  10       80.16       81.30      9.03 o
  11   4  10       15.17       18.39      8.76 o
  12   4  10       13.47       19.58     10.18 o
  13   4  10        1.16       16.48      8.59 o
  14   4  10       24.81       31.09     18.12 o
 -22   5  10       34.36       33.77     15.17 o
 -21   5  10      110.92       90.10     15.31 o
 -20   5  10      228.00      204.66     13.92 o
 -19   5  10        0.50       19.22      8.14 o
 -18   5  10     1294.90     1352.58     49.67 o
 -17   5  10      222.41      203.40     17.10 o
 -16   5  10      871.69      890.60     25.56 o
 -15   5  10      696.36      711.90     21.18 o
 -14   5  10      326.50      310.03     23.35 o
 -13   5  10     1352.63     1357.09     31.21 o
 -12   5  10       12.04       19.53      5.83 o
 -11   5  10      577.41      590.04     15.38 o
 -10   5  10      199.46      192.52      8.54 o
  -9   5  10      682.86      729.09     18.70 o
  -8   5  10     2893.98     2970.95     58.26 o
  -7   5  10     4109.96     4261.06     70.38 o
  -6   5  10      259.07      266.05     11.99 o
  -5   5  10     3259.26     3156.79     65.92 o
  -4   5  10       58.60       72.32     12.68 o
  -3   5  10     2718.36     2737.94     57.41 o
  -2   5  10       47.80       48.43      8.41 o
  -1   5  10     1447.51     1494.28     42.52 o
   0   5  10      487.71      491.70     15.05 o
   1   5  10      209.31      217.02      9.39 o
   2   5  10        3.89       10.97      4.17 o
   3   5  10      455.44      422.66     16.19 o
   4   5  10       95.51       79.62      7.82 o
   5   5  10      816.67      835.73     17.19 o
   6   5  10       64.61       53.39      9.83 o
   7   5  10      191.76      195.34      9.53 o
   8   5  10      129.75      113.99     14.39 o
   9   5  10        1.66       16.73      9.11 o
  10   5  10        9.95       22.21      9.31 o
  11   5  10      134.95      135.22     14.17 o
  12   5  10        2.97       17.25     10.17 o
  13   5  10       17.47       24.60     11.65 o
  14   5  10        2.32       15.08     13.53 o
 -21   6  10       74.43       40.55     19.97 o
 -20   6  10       68.33       61.32     16.86 o
 -19   6  10       15.54       18.83      7.69 o
 -18   6  10        4.49       22.80      8.78 o
 -17   6  10       20.44       26.99      7.57 o
 -16   6  10     1180.11     1200.43     32.16 o
 -15   6  10      304.29      301.63     12.31 o
 -14   6  10      497.92      474.41     19.88 o
 -13   6  10     1637.08     1611.13     32.94 o
 -12   6  10      717.17      770.01     17.90 o
 -11   6  10      601.86      638.37     36.93 o
 -10   6  10      186.44      221.65      9.42 o
  -9   6  10       52.83       34.59      7.56 o
  -8   6  10     4170.47     4498.78     81.43 o
  -7   6  10      325.72      312.26     17.96 o
  -6   6  10     5182.45     5452.54    101.61 o
  -5   6  10      477.30      457.76     15.13 o
  -4   6  10     2122.59     2187.31     40.85 o
  -3   6  10       41.28       39.12      7.55 o
  -2   6  10      611.29      626.92     24.73 o
  -1   6  10       58.65       70.67      7.93 o
   0   6  10      571.57      578.57     17.82 o
   1   6  10        0.43        9.77      3.81 o
   2   6  10      148.20      143.45      7.68 o
   3   6  10       58.86       59.81      4.70 o
   4   6  10      195.05      226.18     10.56 o
   5   6  10        0.93       10.48      4.86 o
   6   6  10      853.20      938.04     22.75 o
   7   6  10      357.78      335.74     12.48 o
   8   6  10      298.32      323.43     13.36 o
   9   6  10       46.07       40.10     11.01 o
  10   6  10      160.80      160.17     14.05 o
  11   6  10        1.88       18.20     10.04 o
  12   6  10      203.81      188.21     20.51 o
  13   6  10        0.60        9.38      8.44 o
 -20   7  10       64.91       46.03     20.08 o
 -19   7  10       46.71       36.29     14.93 o
 -18   7  10        9.02       44.11     20.71 o
 -17   7  10      186.01      198.01     14.27 o
 -16   7  10       37.29       29.92      7.04 o
 -15   7  10      364.95      378.42     16.45 o
 -14   7  10      380.89      383.47     12.57 o
 -13   7  10     1840.94     1998.72     43.43 o
 -12   7  10      197.42      201.62     10.93 o
 -11   7  10      750.53      768.14     23.14 o
 -10   7  10      303.05      338.91     13.33 o
  -9   7  10      101.20       88.24      6.58 o
  -8   7  10      501.57      527.87     16.99 o
  -7   7  10      904.81      982.87     24.16 o
  -6   7  10      146.95      124.71     13.83 o
  -5   7  10     1498.89     1568.41     35.52 o
  -4   7  10       68.77       74.94     12.01 o
  -3   7  10      681.73      718.51     21.33 o
  -2   7  10      644.31      664.04     21.36 o
  -1   7  10      530.66      534.96     18.02 o
   0   7  10      258.45      225.53     17.06 o
   1   7  10       82.15      117.65     12.55 o
   2   7  10      374.24      343.24     16.82 o
   3   7  10      249.14      257.67     23.86 o
   4   7  10       77.17       75.61      9.14 o
   5   7  10      392.08      449.17     32.44 o
   6   7  10        0.29       10.89      8.97 o
   7   7  10      840.77      845.77     22.79 o
   8   7  10       86.23       69.00     12.36 o
   9   7  10      244.17      198.84     20.53 o
  10   7  10        3.29       20.74     10.87 o
  11   7  10       91.62       82.40     39.76 o
  12   7  10        9.43       39.43     22.21 o
 -18   8  10       24.47       27.52     13.89 o
 -17   8  10       39.88       40.86      9.88 o
 -16   8  10      217.18      200.20     12.44 o
 -15   8  10        6.11       20.33      6.04 o
 -14   8  10      177.92      176.54     12.97 o
 -13   8  10      102.17       92.06      8.92 o
 -12   8  10      351.59      363.86     14.34 o
 -11   8  10        1.20       14.32      5.82 o
 -10   8  10      918.21      970.39     26.57 o
  -9   8  10      405.38      416.12     16.58 o
  -8   8  10      756.14      803.41     20.60 o
  -7   8  10      379.98      419.62     14.10 o
  -6   8  10     1035.78     1103.54     28.37 o
  -5   8  10      481.88      459.75     14.80 o
  -4   8  10      557.24      606.92     17.58 o
  -3   8  10     1338.32     1271.08     28.51 o
  -2   8  10       39.89       30.96      8.83 o
  -1   8  10      782.60      779.63     31.37 o
   0   8  10       31.11       36.46      8.71 o
   1   8  10      250.29      248.53     13.63 o
   2   8  10       22.98       21.22      6.34 o
   3   8  10      103.18       81.76      8.60 o
   4   8  10      185.30      160.31     11.84 o
   5   8  10        7.05       19.31     26.22 o
   6   8  10       16.01       23.90      7.76 o
   7   8  10       12.30       11.11      7.61 o
   8   8  10       31.91       35.14     23.16 o
   9   8  10        7.66       19.33      9.33 o
  10   8  10      118.35       92.95     21.20 o
  11   8  10        5.30       18.17     14.92 o
 -17   9  10        1.33       13.11      7.72 o
 -16   9  10       56.66       41.99     12.05 o
 -15   9  10        0.55       18.02      7.17 o
 -14   9  10       28.43       28.39      9.64 o
 -13   9  10       10.57       21.95      8.46 o
 -12   9  10       57.29       58.18     10.51 o
 -11   9  10       21.92       40.08      9.63 o
 -10   9  10      127.58      138.83     14.98 o
  -9   9  10      106.81      113.91      9.87 o
  -8   9  10       12.83       13.66      5.99 o
  -7   9  10      254.70      248.01     12.98 o
  -6   9  10      241.36      265.29     11.64 o
  -5   9  10       57.92       46.71     10.13 o
  -4   9  10      205.85      183.93     10.78 o
  -3   9  10      616.12      608.72     23.55 o
  -2   9  10        0.64       16.72      5.90 o
  -1   9  10      342.15      360.27     16.74 o
   0   9  10       24.62       34.55     10.77 o
   1   9  10      366.22      369.91     19.73 o
   2   9  10      148.47      128.57     15.75 o
   3   9  10       29.04       35.30     10.47 o
   4   9  10       45.51       59.16     15.17 o
   5   9  10       47.77       26.66     16.98 o
   6   9  10      197.21      177.32     24.48 o
   7   9  10       19.60       19.74     14.14 o
   8   9  10       20.40       42.85     28.55 o
 -15  10  10      153.90      145.39     32.48 o
 -14  10  10       15.40       16.23      6.43 o
 -13  10  10       61.53       63.19     15.29 o
 -12  10  10        1.45       18.08      7.72 o
 -11  10  10      302.48      278.39     18.73 o
 -10  10  10        6.03       23.96      9.70 o
  -9  10  10      477.25      458.28     36.25 o
  -8  10  10        6.25       18.75      7.43 o
  -7  10  10      151.75      159.22     14.35 o
  -6  10  10       17.07       22.65      7.27 o
  -5  10  10       33.44       47.82     11.11 o
  -4  10  10      125.36      131.26     13.21 o
  -3  10  10       70.22       67.01     12.85 o
  -2  10  10        6.36       23.43      9.50 o
  -1  10  10       11.01       34.00     10.48 o
   0  10  10        2.67       22.89     10.06 o
   1  10  10       35.72       22.05     10.86 o
   2  10  10        9.12       19.87     10.71 o
   3  10  10        4.86       18.16      9.76 o
   4  10  10       69.38       63.16     32.18 o
   5  10  10       72.23       69.14     30.80 o
   6  10  10       86.68       71.20     37.81 o
 -13  11  10       70.26       46.63     21.41 o
 -12  11  10        0.22       41.21     23.84 o
 -11  11  10      101.24       72.43     17.53 o
 -10  11  10       82.00      108.02     19.96 o
  -9  11  10       12.60       19.92      9.57 o
  -8  11  10       82.37       76.87     17.42 o
  -7  11  10      496.47      493.35     31.14 o
  -6  11  10       26.59       52.60     19.81 o
  -5  11  10      850.29      905.61     48.48 o
  -4  11  10       98.90       78.28     15.08 o
  -3  11  10       53.97       55.37     14.18 o
  -2  11  10       28.02       28.23     11.41 o
  -1  11  10       69.50       60.98     16.14 o
   0  11  10       21.67       39.08     12.96 o
   1  11  10       35.64       44.21     16.41 o
   2  11  10       24.29       42.43     19.16 o
   3  11  10        2.29       18.82     10.32 o
  -8  12  10       86.90       73.57     23.51 o
  -7  12  10        8.85       31.79     19.91 o
  -6  12  10       49.24       31.49     13.78 o
  -5  12  10       31.15       18.43      7.90 o
  -4  12  10      137.28      125.75     21.84 o
  -3  12  10        9.01       23.43     11.39 o
  -2  12  10       39.03       45.40     23.58 o
  -1  12  10      108.46       85.93     26.01 o
   0  12  10       15.01       29.06     21.88 o
 -23   0  11       11.28       16.75     12.34 o
 -21   0  11      617.42      622.37     31.28 o
 -19   0  11      127.77      158.15     12.93 o
 -17   0  11        5.26       11.29      5.38 o
 -15   0  11        8.46        9.50      4.88 o
 -13   0  11     1366.00     1278.59     40.16 o
 -11   0  11      961.25      959.69     35.50 o
  -9   0  11       15.58       33.56     23.10 o
  -7   0  11    10546.93    10803.18    206.33 o
  -5   0  11     1214.48     1190.50     34.87 o
  -3   0  11     1099.24     1012.08     27.78 o
  -1   0  11        6.06       12.62      5.93 o
   1   0  11        1.31        9.79      4.28 o
   3   0  11      139.98      142.85      8.66 o
   5   0  11     2041.78     2145.20     52.61 o
   7   0  11      648.50      643.54     26.91 o
   9   0  11      208.19      229.97     16.86 o
  11   0  11       90.52      101.80     28.58 o
  13   0  11       65.74       59.70     26.16 o
 -23   1  11        4.27       17.25      9.50 o
 -22   1  11       46.95       54.46     10.71 o
 -21   1  11      148.80      124.66     12.79 o
 -20   1  11      640.05      690.60     21.75 o
 -19   1  11       44.14       33.70      7.78 o
 -18   1  11     1283.90     1358.97     28.75 o
 -17   1  11      411.21      398.74     12.37 o
 -16   1  11      198.50      199.84     14.56 o
 -15   1  11     1064.51     1046.06     20.96 o
 -14   1  11       32.45       19.39      5.88 o
 -13   1  11     2610.69     2775.66     46.50 o
 -12   1  11      181.62      162.64      8.10 o
 -11   1  11     1643.83     1593.85     29.65 o
 -10   1  11     2663.50     2790.31     48.21 o
  -9   1  11     3055.94     3014.07     50.41 o
  -8   1  11      922.13      772.06     16.41 o
  -7   1  11     3724.23     3887.62     57.85 o
  -6   1  11       10.41       16.01      4.45 o
  -5   1  11     9400.13     9382.00    158.98 o
  -4   1  11      682.46      779.17     18.79 o
  -3   1  11       45.34       23.99      4.87 o
  -2   1  11      183.69      182.22      7.99 o
  -1   1  11      116.13      110.75      5.95 o
   0   1  11        5.88        7.35      3.42 o
   1   1  11      112.84      113.48      5.24 o
   2   1  11      389.39      359.03      9.21 o
   3   1  11      403.55      401.76     10.65 o
   4   1  11      226.58      214.08      7.65 o
   5   1  11      765.93      787.75     14.76 o
   6   1  11       64.53       68.29      8.24 o
   7   1  11        2.54       12.72      4.45 o
   8   1  11     1719.19     1756.24     32.38 o
   9   1  11       41.12       32.99      9.22 o
  10   1  11       18.49       26.19      7.89 o
  11   1  11       36.70       40.19     12.93 o
  12   1  11       35.59       34.83     12.53 o
  13   1  11       13.05       29.00     15.46 o
  14   1  11       71.42       44.44     18.71 o
 -23   2  11       34.39       34.89     10.87 o
 -22   2  11       35.38       38.50     11.06 o
 -21   2  11      109.13       87.74     13.99 o
 -20   2  11        2.95       13.86      6.23 o
 -19   2  11       45.45       25.20      9.11 o
 -18   2  11       39.65       31.50      6.91 o
 -17   2  11        4.30       13.38      5.12 o
 -16   2  11      919.59      893.15     18.76 o
 -15   2  11      486.77      469.21     21.05 o
 -14   2  11     2439.76     2517.33     43.31 o
 -13   2  11     1275.02     1319.70     25.03 o
 -12   2  11        8.37       16.52      5.92 o
 -11   2  11       36.51       30.05      5.28 o
 -10   2  11      231.66      261.15      8.03 o
  -9   2  11       46.63       39.77      6.12 o
  -8   2  11     2101.36     2031.47     34.34 o
  -7   2  11      814.40      852.44     20.57 o
  -6   2  11      985.04      744.94     19.80 o
  -5   2  11      284.73      321.62     10.80 o
  -4   2  11     2736.90     2543.80     44.23 o
  -3   2  11      919.25      980.39     18.38 o
  -2   2  11      154.60      120.44      6.24 o
  -1   2  11     2218.01     2434.58     40.23 o
   0   2  11      604.09      520.11     13.38 o
   1   2  11       19.73       12.15      4.27 o
   2   2  11      706.52      697.94     14.99 o
   3   2  11      222.33      215.69      7.06 o
   4   2  11     3054.02     3284.84     49.78 o
   5   2  11      408.43      382.91      9.32 o
   6   2  11     1016.70     1103.09     20.44 o
   7   2  11      396.68      451.32     13.06 o
   8   2  11        2.91       14.81      5.14 o
   9   2  11      105.57       99.97     10.63 o
  10   2  11       54.79       64.15      9.87 o
  11   2  11       54.68       64.69     11.60 o
  12   2  11       88.20       83.81     16.52 o
  13   2  11       63.32       36.09     13.66 o
  14   2  11      152.40      130.91     28.27 o
 -23   3  11      154.29      156.19     34.08 o
 -22   3  11       42.86       38.18     10.68 o
 -21   3  11       59.77       52.63     12.91 o
 -20   3  11      124.29       79.57     13.39 o
 -19   3  11       12.37       22.45      8.28 o
 -18   3  11      182.01      179.41     11.56 o
 -17   3  11     1872.73     2065.79     38.02 o
 -16   3  11      458.87      467.04     16.08 o
 -15   3  11     2101.08     2237.00     39.66 o
 -14   3  11      288.57      257.58     10.48 o
 -13   3  11       14.13       15.87      4.95 o
 -12   3  11        6.09       13.99      3.94 o
 -11   3  11       90.50       78.58      5.81 o
 -10   3  11      989.41      979.15     21.76 o
  -9   3  11     1703.24     1726.63     33.36 o
  -8   3  11       74.16       92.86      5.12 o
  -7   3  11     6730.51     6931.33    126.20 o
  -6   3  11      140.83      125.80      7.58 o
  -5   3  11     6478.27     6803.76    102.67 o
  -4   3  11      774.12      846.01     19.47 o
  -3   3  11    10329.44    10958.57    152.11 o
  -2   3  11      124.81      105.72      6.71 o
  -1   3  11      816.27      764.38     19.74 o
   0   3  11      315.11      368.95     10.93 o
   1   3  11       26.06       13.93      4.22 o
   2   3  11      115.86      111.40      6.72 o
   3   3  11     2214.82     2331.79     39.81 o
   4   3  11      131.48      124.36      6.68 o
   5   3  11     2260.76     2527.42     42.75 o
   6   3  11      262.18      258.25     14.57 o
   7   3  11      641.84      678.33     17.22 o
   8   3  11      206.24      216.68     10.72 o
   9   3  11      247.09      237.89     21.86 o
  10   3  11        6.85       14.02      5.87 o
  11   3  11       60.30       58.99     10.43 o
  12   3  11        7.23       15.72      7.58 o
  13   3  11       23.96       26.66     12.01 o
  14   3  11        6.18       31.70     22.91 o
 -22   4  11        9.71       16.41      7.56 o
 -21   4  11       25.24       26.06      9.29 o
 -20   4  11       38.12       43.04     10.39 o
 -19   4  11       17.22       19.02      6.82 o
 -18   4  11      470.07      454.26     20.24 o
 -17   4  11        5.17       13.91      6.02 o
 -16   4  11     1576.78     1638.66     54.10 o
 -15   4  11      176.00      172.64      9.31 o
 -14   4  11      494.90      524.96     13.66 o
 -13   4  11       64.24       41.00      6.75 o
 -12   4  11       67.97       57.87      5.22 o
 -11   4  11      204.07      201.04      9.20 o
 -10   4  11      880.19      878.16     19.16 o
  -9   4  11      553.97      596.51     15.29 o
  -8   4  11     5072.55     5197.61     99.98 o
  -7   4  11      147.04      140.53      8.19 o
  -6   4  11     3396.26     3244.87     63.22 o
  -5   4  11     1442.52     1543.44     35.97 o
  -4   4  11     6892.57     7168.41    137.25 o
  -3   4  11      464.47      472.59     13.72 o
  -2   4  11     3479.35     3617.95     68.72 o
  -1   4  11      202.43      210.70     12.81 o
   0   4  11      462.50      428.27     12.34 o
   1   4  11        2.79        8.80      3.85 o
   2   4  11     1271.02     1291.37     30.27 o
   3   4  11      137.10      129.51      8.33 o
   4   4  11      997.76     1034.27     19.45 o
   5   4  11      715.95      736.90     19.00 o
   6   4  11      318.42      330.16     10.83 o
   7   4  11      498.03      509.88     16.97 o
   8   4  11      203.64      214.43     12.10 o
   9   4  11       12.76       17.81      5.59 o
  10   4  11       52.30       55.00     11.73 o
  11   4  11       12.98       17.08      8.44 o
  12   4  11       37.48       37.34     11.88 o
  13   4  11       58.47       31.70     13.78 o
 -22   5  11      102.00       89.66     21.19 o
 -21   5  11       34.04       30.99     10.05 o
 -20   5  11      237.67      243.38     17.96 o
 -19   5  11       10.31       21.37      8.17 o
 -18   5  11      236.56      218.56     12.93 o
 -17   5  11      130.81      147.06     10.32 o
 -16   5  11      488.32      521.76     17.89 o
 -15   5  11      305.74      302.60     16.76 o
 -14   5  11      259.05      253.09     11.62 o
 -13   5  11       23.32       19.92      5.71 o
 -12   5  11       49.00       38.99      9.40 o
 -11   5  11      845.21      796.11     16.46 o
 -10   5  11        4.96        9.64      3.79 o
  -9   5  11      806.99      802.01     21.92 o
  -8   5  11     3016.13     3112.75     57.85 o
  -7   5  11     2665.13     2823.11     58.29 o
  -6   5  11     1399.67     1512.25     36.37 o
  -5   5  11     5124.62     5379.77     97.80 o
  -4   5  11      391.87      375.20     16.32 o
  -3   5  11     2442.97     2529.28     53.97 o
  -2   5  11       35.94       23.40      6.35 o
  -1   5  11      765.54      818.68     25.39 o
   0   5  11      206.87      204.42     11.18 o
   1   5  11      556.53      570.02     14.54 o
   2   5  11      170.59      163.90      7.61 o
   3   5  11     1195.94     1214.96     27.03 o
   4   5  11        4.45       16.63      6.18 o
   5   5  11      678.68      692.58     18.62 o
   6   5  11       55.03       45.91      5.76 o
   7   5  11       20.35       31.88      7.48 o
   8   5  11       62.18       60.31      8.19 o
   9   5  11       48.73       42.80      8.85 o
  10   5  11        6.66       15.61      7.28 o
  11   5  11       11.59       27.78     10.19 o
  12   5  11        5.16       19.11     12.94 o
  13   5  11       80.96       86.34     27.93 o
 -21   6  11       85.97       90.49     22.43 o
 -20   6  11       28.23       23.58      9.19 o
 -19   6  11      455.05      437.19     28.72 o
 -18   6  11      213.91      200.58     26.81 o
 -17   6  11      645.24      619.23     35.70 o
 -16   6  11        1.25       17.05      6.82 o
 -15   6  11     1026.79     1077.48     32.13 o
 -14   6  11       92.83       70.79      9.28 o
 -13   6  11      852.68      865.00     23.09 o
 -12   6  11      980.78      919.41     27.54 o
 -11   6  11      228.48      238.13     14.37 o
 -10   6  11       67.29       42.83     10.93 o
  -9   6  11      547.74      560.75     19.81 o
  -8   6  11      135.59      139.78     11.44 o
  -7   6  11        2.43       11.14      4.92 o
  -6   6  11        9.69       14.27      5.72 o
  -5   6  11      126.23      139.88     16.00 o
  -4   6  11       36.83       34.05      7.01 o
  -3   6  11      137.39      131.34      8.62 o
  -2   6  11       54.91       44.51     10.75 o
  -1   6  11       27.43       24.07      7.59 o
   0   6  11      300.99      329.77     11.13 o
   1   6  11      174.13      170.38      8.03 o
   2   6  11       24.52       22.04      4.26 o
   3   6  11      156.41      133.72      7.44 o
   4   6  11       74.10       55.59      5.17 o
   5   6  11      333.44      295.64      9.34 o
   6   6  11      254.15      237.19      8.05 o
   7   6  11      635.90      665.67     24.17 o
   8   6  11      101.35       79.09     11.97 o
   9   6  11      295.09      291.77     31.80 o
  10   6  11       14.37       17.23      8.29 o
  11   6  11        5.33       18.87     10.55 o
  12   6  11       69.18       53.97     30.83 o
 -20   7  11      123.66       68.46     36.53 o
 -19   7  11        3.88       17.04      9.62 o
 -18   7  11      322.50      301.71     21.21 o
 -17   7  11      162.90      148.13     16.42 o
 -16   7  11      139.80      142.17     17.66 o
 -15   7  11       46.09       30.92      7.50 o
 -14   7  11      167.90      166.87     11.32 o
 -13   7  11      317.68      302.65     12.86 o
 -12   7  11       54.28       36.09      8.66 o
 -11   7  11       98.98      113.55      9.05 o
 -10   7  11       59.97       43.65      8.76 o
  -9   7  11        6.25       14.72      5.60 o
  -8   7  11     1568.22     1586.04     38.25 o
  -7   7  11      559.27      509.76     17.32 o
  -6   7  11      330.10      305.10     15.39 o
  -5   7  11       43.10       43.73      9.88 o
  -4   7  11      232.39      237.83     13.69 o
  -3   7  11        1.74       12.80      4.81 o
  -2   7  11        1.92       19.59      7.54 o
  -1   7  11       11.30       27.82     10.17 o
   0   7  11       95.30       94.61     14.54 o
   1   7  11        2.62       26.64     13.41 o
   2   7  11      124.71      123.91     14.22 o
   3   7  11      301.58      315.19     14.03 o
   4   7  11      125.85      118.32     10.54 o
   5   7  11      123.74      129.23     10.82 o
   6   7  11      184.97      157.75     31.02 o
   7   7  11      148.33      150.02     14.12 o
   8   7  11      287.54      301.57     20.33 o
   9   7  11       67.70       79.18     14.12 o
  10   7  11      110.36       80.95     37.73 o
  11   7  11        5.44       19.41     15.67 o
 -18   8  11       12.89       34.00     17.01 o
 -17   8  11      124.75      115.04     16.67 o
 -16   8  11      275.92      261.63     23.21 o
 -15   8  11       15.63       28.63     10.08 o
 -14   8  11      124.55      128.84     14.22 o
 -13   8  11       12.04       18.52      6.36 o
 -12   8  11       22.11       34.05      7.35 o
 -11   8  11        0.10       13.55      5.39 o
 -10   8  11       40.79       37.47      8.45 o
  -9   8  11       12.14       16.18      5.79 o
  -8   8  11        6.38       14.37      6.38 o
  -7   8  11       71.65       60.03      9.46 o
  -6   8  11      730.97      827.08     24.24 o
  -5   8  11       35.91       40.07      9.47 o
  -4   8  11     1049.72     1117.30     30.74 o
  -3   8  11       45.68       45.15     10.16 o
  -2   8  11     1832.06     1821.43     42.18 o
  -1   8  11       94.13       97.04     11.44 o
   0   8  11      782.72      855.59     25.56 o
   1   8  11      116.51       94.08     15.20 o
   2   8  11       22.11       21.53      8.34 o
   3   8  11       78.92       81.07     13.24 o
   4   8  11      287.66      314.94     18.25 o
   5   8  11       28.53       22.13      9.57 o
   6   8  11      347.75      333.87     68.01 o
   7   8  11      160.98      205.03     22.94 o
   8   8  11      235.24      210.28     32.14 o
   9   8  11      127.66      135.50     29.39 o
 -17   9  11       42.91       30.91     14.09 o
 -16   9  11       71.58       55.07     11.54 o
 -15   9  11      135.51      153.34     13.31 o
 -14   9  11       51.07       45.03     11.19 o
 -13   9  11      309.69      306.65     14.35 o
 -12   9  11       61.61       59.67     13.92 o
 -11   9  11        3.67       24.22      9.47 o
 -10   9  11       36.02       36.57      9.69 o
  -9   9  11       12.02       19.37      7.09 o
  -8   9  11       32.02       27.22      8.75 o
  -7   9  11      468.94      490.66     20.78 o
  -6   9  11      214.91      197.11     11.36 o
  -5   9  11     1333.68     1325.54     33.69 o
  -4   9  11       81.82      107.25     15.42 o
  -3   9  11     1855.64     1925.82     48.02 o
  -2   9  11      474.63      443.28     33.72 o
  -1   9  11       75.86       80.42     11.22 o
   0   9  11      425.16      406.79     17.83 o
   1   9  11       87.77       69.87     13.25 o
   2   9  11      208.14      186.63     15.45 o
   3   9  11      239.58      207.22     21.60 o
   4   9  11       62.37       65.59     15.19 o
   5   9  11      621.36      584.10     48.95 o
   6   9  11        6.22       21.41     16.45 o
   7   9  11      291.90      253.09     38.81 o
 -15  10  11      101.07       85.54     24.48 o
 -14  10  11      323.81      307.19     22.40 o
 -13  10  11       43.36       36.52     10.80 o
 -12  10  11       37.56       39.66     10.95 o
 -11  10  11       94.79      100.39     14.91 o
 -10  10  11      234.09      228.81     17.27 o
  -9  10  11      161.38      147.48     12.79 o
  -8  10  11      669.16      719.99     26.26 o
  -7  10  11       95.10       84.55      9.23 o
  -6  10  11     1237.87     1276.93     49.16 o
  -5  10  11       39.13       28.31     13.60 o
  -4  10  11     1088.43     1254.82     50.08 o
  -3  10  11       68.48       74.30     30.44 o
  -2  10  11      530.48      520.98     30.54 o
  -1  10  11       29.58       26.07     10.06 o
   0  10  11      103.17       48.79     18.23 o
   1  10  11       37.56       43.34     17.37 o
   2  10  11       65.77       69.18     18.00 o
   3  10  11       11.19       20.47     10.55 o
   4  10  11      300.58      336.30     51.36 o
   5  10  11        4.95       14.31     12.23 o
 -12  11  11       39.47       19.97     14.77 o
 -11  11  11       23.39       16.73      9.17 o
 -10  11  11       32.70       29.10     13.00 o
  -9  11  11      128.44      126.38     20.03 o
  -8  11  11      180.16      173.95     23.55 o
  -7  11  11       80.37      107.39     27.43 o
  -6  11  11       34.47       33.65     13.99 o
  -5  11  11      543.44      509.91     35.86 o
  -4  11  11       99.62      108.80     23.20 o
  -3  11  11       68.62       48.43     13.08 o
  -2  11  11       25.35       42.69     13.10 o
  -1  11  11        7.43       23.44     12.30 o
   0  11  11        3.50       21.86     10.04 o
   1  11  11       11.73       20.81     11.73 o
   2  11  11        5.08       17.36      9.98 o
  -7  12  11      162.70      111.01     27.02 o
  -6  12  11       81.26      109.66     25.06 o
  -5  12  11       20.04       20.54     16.45 o
  -4  12  11        4.57       49.90     28.63 o
  -3  12  11        2.38       16.25     12.44 o
  -2  12  11        5.88       34.22     24.31 o
 -22   0  12      145.88      112.04     23.14 o
 -20   0  12       11.09       30.00     10.64 o
 -18   0  12       40.09       31.87     13.51 o
 -16   0  12     2124.75     2249.64     52.10 o
 -14   0  12     4582.52     4725.46    180.56 o
 -12   0  12     6191.76     6433.46    139.42 o
 -10   0  12     9084.71     9591.96    196.24 o
  -8   0  12     8706.81     8374.95    162.80 o
  -6   0  12     6018.36     6094.16    148.52 o
  -4   0  12     2746.20     2692.64     62.13 o
  -2   0  12     3042.16     3091.06     69.66 o
   0   0  12     3189.82     3536.33    102.34 o
   2   0  12      105.76      106.46      7.81 o
   4   0  12     2190.90     2259.41     52.39 o
   6   0  12      556.13      632.90     26.13 o
   8   0  12      284.34      280.55     18.67 o
  10   0  12       25.12       38.26     15.27 o
  12   0  12        1.23       32.12     23.43 o
 -23   1  12      329.96      280.95     24.66 o
 -22   1  12      111.77       79.56     17.48 o
 -21   1  12        8.62       17.17      6.72 o
 -20   1  12      409.51      394.54     15.40 o
 -19   1  12      820.60      855.96     20.60 o
 -18   1  12      898.10      903.67     18.99 o
 -17   1  12     1521.29     1648.76     29.03 o
 -16   1  12      277.38      270.50     11.54 o
 -15   1  12      796.82      794.29     17.79 o
 -14   1  12       89.48       74.81      8.43 o
 -13   1  12     3678.46     3800.30     62.43 o
 -12   1  12       85.84       75.23      5.83 o
 -11   1  12      771.69      786.86     16.89 o
 -10   1  12     2433.02     2414.67     43.14 o
  -9   1  12     1652.75     1625.77     28.96 o
  -8   1  12      179.25      175.59      8.68 o
  -7   1  12       11.17       12.69      4.35 o
  -6   1  12     2501.67     2449.04     44.34 o
  -5   1  12     4483.97     4311.84     68.95 o
  -4   1  12      251.31      263.95     12.87 o
  -3   1  12     3375.75     3639.49     53.83 o
  -2   1  12     2738.00     2972.16     46.70 o
  -1   1  12     1008.54      999.24     23.41 o
   0   1  12     1643.35     1789.09     33.76 o
   1   1  12     2540.16     2681.67     43.25 o
   2   1  12      265.24      249.59      7.10 o
   3   1  12      751.74      777.99     14.42 o
   4   1  12      337.75      364.51     14.33 o
   5   1  12     1065.20     1150.70     22.24 o
   6   1  12       86.29       75.06      5.66 o
   7   1  12       14.39       19.52      5.40 o
   8   1  12      525.93      519.60     16.18 o
   9   1  12      203.39      212.26     12.35 o
  10   1  12       21.94       29.30      9.18 o
  11   1  12      117.23      113.67     20.07 o
  12   1  12        0.50       17.47     10.00 o
  13   1  12       79.93       58.49     30.11 o
 -23   2  12        7.58       24.34      9.78 o
 -22   2  12      301.88      293.85     25.20 o
 -21   2  12      556.58      505.55     21.64 o
 -20   2  12      177.25      177.18     11.19 o
 -19   2  12      639.08      700.52     18.55 o
 -18   2  12      223.47      231.30     15.47 o
 -17   2  12      671.09      688.53     16.75 o
 -16   2  12       67.27       36.98      7.41 o
 -15   2  12       15.85       14.59      6.51 o
 -14   2  12        3.56       18.82      5.94 o
 -13   2  12      143.09      138.00      7.34 o
 -12   2  12       42.74       29.34      5.45 o
 -11   2  12       40.72       35.53      5.49 o
 -10   2  12       85.62       88.54      6.87 o
  -9   2  12      558.60      567.01     14.95 o
  -8   2  12      133.73      111.06      5.91 o
  -7   2  12      931.88      970.01     21.85 o
  -6   2  12     1165.85     1154.84     27.30 o
  -5   2  12      152.65      132.48     10.00 o
  -4   2  12      511.52      432.54      9.98 o
  -3   2  12     2045.65     2201.83     37.64 o
  -2   2  12      514.86      530.57     27.48 o
  -1   2  12     1728.97     1834.83     36.78 o
   0   2  12     2056.76     2262.66     54.47 o
   1   2  12        3.24       10.13      3.29 o
   2   2  12      121.00      123.94      7.13 o
   3   2  12      244.28      239.27      7.03 o
   4   2  12        9.21        9.82      3.77 o
   5   2  12      668.15      715.44     17.15 o
   6   2  12        5.19       13.52      4.63 o
   7   2  12      145.36      148.56     13.46 o
   8   2  12      277.08      268.99     11.20 o
   9   2  12      231.81      270.28     12.73 o
  10   2  12       11.45       24.09      9.72 o
  11   2  12      118.04      115.44     18.00 o
  12   2  12       17.25       23.38     10.47 o
  13   2  12      132.75      114.54     26.19 o
 -23   3  12        6.44       18.89     11.55 o
 -22   3  12       43.63       28.54     10.88 o
 -21   3  12        0.96       23.53      9.51 o
 -20   3  12      263.86      255.59     16.65 o
 -19   3  12      154.72      133.32     11.56 o
 -18   3  12     1028.86     1029.10     29.15 o
 -17   3  12       67.36       57.80      8.03 o
 -16   3  12      220.95      209.78     11.04 o
 -15   3  12      112.48      128.99      7.55 o
 -14   3  12      862.13      872.81     19.85 o
 -13   3  12      233.24      212.91     12.34 o
 -12   3  12        6.20       21.12      5.37 o
 -11   3  12       62.42       58.67      5.31 o
 -10   3  12       20.18       15.40      4.36 o
  -9   3  12     1759.86     1786.86     29.01 o
  -8   3  12       45.69       26.37      4.87 o
  -7   3  12      179.29      159.11     10.07 o
  -6   3  12        2.59       11.74      5.04 o
  -5   3  12      191.99      155.72     11.61 o
  -4   3  12     1033.06     1065.86     22.09 o
  -3   3  12       53.24       35.81      6.78 o
  -2   3  12      642.37      650.28     16.19 o
  -1   3  12      237.53      263.79      8.67 o
   0   3  12       43.28       42.95      4.84 o
   1   3  12        5.39        7.95      3.26 o
   2   3  12     1523.74     1620.46     29.70 o
   3   3  12      756.42      775.02     20.61 o
   4   3  12       16.60       11.70      3.88 o
   5   3  12       46.59       45.30      7.61 o
   6   3  12     1043.06     1130.60     23.51 o
   7   3  12        3.94       10.44      4.86 o
   8   3  12      350.01      354.18     16.16 o
   9   3  12        4.69       14.36      5.13 o
  10   3  12      381.51      402.91     26.77 o
  11   3  12        1.91       24.12      9.35 o
  12   3  12       66.46       48.73     15.26 o
  13   3  12       48.17       49.23     17.76 o
 -22   4  12       13.76       18.74      7.91 o
 -21   4  12      206.80      220.26     23.57 o
 -20   4  12       82.55       88.60     11.32 o
 -19   4  12      746.82      807.20     27.60 o
 -18   4  12        6.52       20.63      7.52 o
 -17   4  12      653.68      659.72     30.14 o
 -16   4  12       15.85       17.00      5.75 o
 -15   4  12      271.81      296.52     10.87 o
 -14   4  12      402.95      372.90     11.31 o
 -13   4  12      115.55      116.38      7.69 o
 -12   4  12      120.34      106.97      6.94 o
 -11   4  12      434.92      463.63     19.78 o
 -10   4  12      204.42      205.40      7.31 o
  -9   4  12      297.03      262.36      9.57 o
  -8   4  12       70.84       69.95      5.73 o
  -7   4  12      244.78      253.67     10.98 o
  -6   4  12      161.91      162.35     10.31 o
  -5   4  12       80.31       79.17     13.36 o
  -4   4  12     1475.94     1453.19     32.64 o
  -3   4  12     1202.51     1240.46     25.71 o
  -2   4  12      116.11       88.20      8.72 o
  -1   4  12     1144.63     1223.51     28.29 o
   0   4  12     1446.10     1365.68     31.68 o
   1   4  12      248.96      239.80      8.53 o
   2   4  12     1429.80     1500.65     31.64 o
   3   4  12      167.98      150.51      8.43 o
   4   4  12      299.98      319.53      9.68 o
   5   4  12     1076.39     1094.96     20.87 o
   6   4  12      281.00      283.74     10.11 o
   7   4  12      402.49      432.01     16.02 o
   8   4  12        8.57       16.09      5.99 o
   9   4  12       21.58       28.58     20.04 o
  10   4  12        5.50       15.81      7.38 o
  11   4  12       20.65       27.39     10.76 o
  12   4  12       42.29       28.31     13.78 o
 -21   5  12        0.73       22.28      9.61 o
 -20   5  12      235.28      234.97     21.20 o
 -19   5  12       19.64       21.06      8.06 o
 -18   5  12      472.95      548.72     18.94 o
 -17   5  12      178.84      194.54     13.58 o
 -16   5  12      179.69      176.07     13.21 o
 -15   5  12     1055.50     1113.70     33.09 o
 -14   5  12      165.43      181.17      9.62 o
 -13   5  12     2893.12     2937.00     52.60 o
 -12   5  12       52.08       43.26     11.94 o
 -11   5  12     2979.21     3056.67     58.39 o
 -10   5  12      262.11      236.43     15.41 o
  -9   5  12      200.92      185.90      9.85 o
  -8   5  12       59.09       37.90     11.32 o
  -7   5  12     4525.64     4608.91     87.26 o
  -6   5  12      505.28      507.53     22.56 o
  -5   5  12     3285.46     3351.53     81.41 o
  -4   5  12     1121.09     1112.77     28.33 o
  -3   5  12      520.72      558.79     16.22 o
  -2   5  12     1180.55     1193.79     30.55 o
  -1   5  12      247.74      253.04     16.08 o
   0   5  12       17.00       22.93      9.49 o
   1   5  12      682.83      634.30     28.44 o
   2   5  12      252.57      236.57     10.91 o
   3   5  12      138.93      139.46     12.85 o
   4   5  12       57.14       46.64      9.31 o
   5   5  12       67.91       81.91      9.01 o
   6   5  12      411.25      434.99     15.18 o
   7   5  12      302.04      309.16     13.71 o
   8   5  12      273.85      279.40     15.16 o
   9   5  12        1.49       26.01     11.54 o
  10   5  12       10.10       13.76      6.96 o
  11   5  12       15.33       17.39     12.78 o
  12   5  12       46.42       90.86     26.05 o
 -21   6  12        0.08       12.50     11.15 o
 -20   6  12       24.84       32.30     11.64 o
 -19   6  12       25.92       20.64      9.45 o
 -18   6  12      332.07      317.27     20.02 o
 -17   6  12      185.77      187.72     16.21 o
 -16   6  12     1737.33     1843.24     73.16 o
 -15   6  12       48.63       47.52     10.21 o
 -14   6  12      692.49      735.77     20.54 o
 -13   6  12       15.96       23.00      7.86 o
 -12   6  12      615.35      663.44     27.02 o
 -11   6  12      646.26      720.59     32.36 o
 -10   6  12     1355.84     1412.78     34.51 o
  -9   6  12      433.47      418.32     14.47 o
  -8   6  12     2853.40     3114.75     65.47 o
  -7   6  12        0.43       12.69      5.32 o
  -6   6  12     3196.98     3347.36     82.16 o
  -5   6  12        8.09       12.98      4.83 o
  -4   6  12      847.57      808.61     25.11 o
  -3   6  12       54.68       43.60     11.28 o
  -2   6  12     1381.24     1451.16     34.17 o
  -1   6  12       66.60       58.02     10.49 o
   0   6  12      124.64      144.60     14.96 o
   1   6  12      359.01      376.91     14.84 o
   2   6  12      159.02      152.60      7.87 o
   3   6  12      240.49      252.47     15.44 o
   4   6  12        4.49        9.40      4.74 o
   5   6  12        3.87       11.28      4.57 o
   6   6  12      419.95      397.23     20.42 o
   7   6  12       77.21       72.10     12.95 o
   8   6  12      108.31      105.56     11.78 o
   9   6  12      100.80       81.92     12.64 o
  10   6  12       44.94       47.13     16.44 o
  11   6  12        0.78       18.94     15.38 o
 -19   7  12      196.52      202.52     27.70 o
 -18   7  12      225.36      198.04     25.23 o
 -17   7  12      609.52      576.85     36.08 o
 -16   7  12      217.87      183.51     15.20 o
 -15   7  12      269.36      273.18     15.87 o
 -14   7  12       44.74       32.76      7.45 o
 -13   7  12      243.16      280.23     14.21 o
 -12   7  12       64.72       79.42      9.89 o
 -11   7  12       24.09       33.09     10.09 o
 -10   7  12      978.40      979.45     40.95 o
  -9   7  12       17.91       38.98      9.24 o
  -8   7  12      444.70      422.59     17.93 o
  -7   7  12     1362.23     1497.67     35.96 o
  -6   7  12        7.95       27.03     12.34 o
  -5   7  12     2422.74     2493.87     51.48 o
  -4   7  12       27.96       49.67     10.42 o
  -3   7  12     1580.23     1730.99     39.63 o
  -2   7  12      678.58      739.43     22.92 o
  -1   7  12       12.77       19.76     19.83 o
   0   7  12       83.74       62.00     10.78 o
   1   7  12      179.11      197.16     15.60 o
   2   7  12       17.43       26.24      7.85 o
   3   7  12      514.84      517.81     27.97 o
   4   7  12        0.12       15.87      6.08 o
   5   7  12        5.14        8.70      4.57 o
   6   7  12       45.14       28.28      9.42 o
   7   7  12       11.25       34.09     15.25 o
   8   7  12       45.70       53.56     20.73 o
   9   7  12      103.47       83.37     27.33 o
 -18   8  12       40.09       39.58     14.48 o
 -17   8  12       51.03       61.87     13.60 o
 -16   8  12      217.50      223.62     16.49 o
 -15   8  12        0.27       20.87      7.95 o
 -14   8  12      300.01      291.07     14.69 o
 -13   8  12      305.17      310.86     18.36 o
 -12   8  12        1.88       11.43      4.67 o
 -11   8  12      100.56      123.77     12.61 o
 -10   8  12      400.42      378.58     16.95 o
  -9   8  12       31.69       31.44     10.47 o
  -8   8  12      180.26      190.26     15.60 o
  -7   8  12      136.13      195.08     21.03 o
  -6   8  12      643.01      660.99     22.40 o
  -5   8  12       64.22       60.51     12.21 o
  -4   8  12      558.62      623.71     21.20 o
  -3   8  12       22.95       20.96      7.14 o
  -2   8  12      583.61      608.56     22.25 o
  -1   8  12      116.34       98.39     24.21 o
   0   8  12      547.87      538.41     30.89 o
   1   8  12      506.52      515.61     20.15 o
   2   8  12       27.82       46.83     10.29 o
   3   8  12      240.98      242.31     14.16 o
   4   8  12       62.89       55.23     15.02 o
   5   8  12       52.54       65.02     35.26 o
   6   8  12       11.91       28.72     18.36 o
   7   8  12      141.53      175.10     31.98 o
   8   8  12       40.40       39.42     27.15 o
 -16   9  12      214.27      175.73     14.92 o
 -15   9  12       79.95       71.86     18.11 o
 -14   9  12       11.43       15.31      7.66 o
 -13   9  12      228.38      235.44     22.77 o
 -12   9  12      668.56      587.83     25.59 o
 -11   9  12        8.74       26.58      8.58 o
 -10   9  12       26.81       26.44      8.85 o
  -9   9  12      275.64      277.45     14.85 o
  -8   9  12      223.93      242.45     17.32 o
  -7   9  12      420.82      429.97     24.24 o
  -6   9  12       52.24       39.53     10.12 o
  -5   9  12       10.64       15.37      5.67 o
  -4   9  12      346.86      351.60     25.63 o
  -3   9  12        0.26       21.38      6.59 o
  -2   9  12       51.39       73.76     12.81 o
  -1   9  12      182.45      103.74     17.53 o
   0   9  12        2.94       37.78     15.51 o
   1   9  12        3.49       17.98      9.52 o
   2   9  12        8.58       28.04     18.78 o
   3   9  12        1.22       13.56      7.49 o
   4   9  12        0.72       16.44     13.45 o
   5   9  12       53.22       28.04     18.95 o
   6   9  12      176.05      169.57     35.96 o
 -14  10  12       30.99       36.26     20.24 o
 -13  10  12        0.15       16.53     13.66 o
 -12  10  12        1.19       23.51     12.57 o
 -11  10  12        7.25       28.92      9.32 o
 -10  10  12        0.44       14.18      5.32 o
  -9  10  12        9.03       25.34     12.67 o
  -8  10  12      151.85      140.98     27.33 o
  -7  10  12       14.53       35.03     15.55 o
  -6  10  12       60.06       39.33     24.51 o
  -5  10  12      325.40      345.55     42.21 o
  -4  10  12       80.88       94.91     18.65 o
  -3  10  12      530.97      626.68     35.95 o
  -2  10  12       22.16       27.67     12.05 o
  -1  10  12      310.45      264.77     27.43 o
   0  10  12        1.00       14.79      9.00 o
   1  10  12        2.07       19.03     10.70 o
   2  10  12       19.04       25.59     12.77 o
   3  10  12       19.20       45.49     25.71 o
   4  10  12       30.56       10.16      9.25 o
 -11  11  12      229.17      165.63     27.11 o
 -10  11  12       24.23       10.63      6.48 o
  -9  11  12       68.82       74.18     19.23 o
  -8  11  12        0.38       17.53     10.60 o
  -7  11  12       65.56       74.07     21.83 o
  -6  11  12        1.17       26.16     13.77 o
  -5  11  12      583.72      498.78     44.80 o
  -4  11  12       81.50       75.62     19.58 o
  -3  11  12       28.35       22.57      9.43 o
  -2  11  12      160.67      137.07     26.32 o
  -1  11  12        1.24       21.64     10.07 o
   0  11  12        0.35       16.94      9.25 o
 -23   0  13       44.11       50.07     20.81 o
 -21   0  13       58.70       41.13     13.35 o
 -19   0  13      313.25      355.90     28.52 o
 -17   0  13     1382.04     1431.13     39.20 o
 -15   0  13      177.39      149.72      9.81 o
 -13   0  13     2276.94     2209.78     66.41 o
 -11   0  13     3217.84     3529.77    117.45 o
  -9   0  13     4754.04     4881.43    101.58 o
  -7   0  13       14.66        9.97      8.38 o
  -5   0  13     1459.42     1520.97     65.23 o
  -3   0  13     3433.19     3512.70     83.91 o
  -1   0  13      963.13      928.95     30.92 o
   1   0  13      504.24      494.95     30.56 o
   3   0  13       95.14       82.70     17.67 o
   5   0  13      639.99      653.87     21.16 o
   7   0  13      250.81      259.79     13.24 o
   9   0  13       52.05       70.71     21.95 o
  11   0  13       98.79      106.38     29.20 o
 -23   1  13       22.35       27.60     14.07 o
 -22   1  13       44.89       39.83     10.23 o
 -21   1  13       86.33       81.78     11.96 o
 -20   1  13       32.33       29.07      7.62 o
 -19   1  13      262.79      271.37     12.66 o
 -18   1  13      209.68      225.50      9.18 o
 -17   1  13      240.94      243.70     12.47 o
 -16   1  13       18.04       22.13      5.51 o
 -15   1  13      326.68      344.13     11.75 o
 -14   1  13        6.96       12.09      4.32 o
 -13   1  13     1777.60     1882.98     35.78 o
 -12   1  13      769.46      683.09     15.64 o
 -11   1  13     1091.22     1013.68     21.65 o
 -10   1  13       75.07       83.07      8.44 o
  -9   1  13     1687.80     1683.62     33.71 o
  -8   1  13      215.01      192.95      8.16 o
  -7   1  13     2051.63     2073.65     36.63 o
  -6   1  13       18.20       18.92      6.18 o
  -5   1  13     3502.23     3612.11     55.81 o
  -4   1  13      373.62      357.10     11.69 o
  -3   1  13      652.98      642.83     18.56 o
  -2   1  13     1741.76     1818.34     31.03 o
  -1   1  13        1.07        9.34      3.64 o
   0   1  13        3.46        7.22      3.21 o
   1   1  13        9.24       12.68      3.96 o
   2   1  13       55.78       59.25      5.75 o
   3   1  13       12.47       14.90      4.19 o
   4   1  13      480.49      490.15     11.63 o
   5   1  13       17.71       21.92      5.52 o
   6   1  13      444.33      460.28     12.45 o
   7   1  13        9.92       17.57      5.43 o
   8   1  13     1118.56     1135.88     30.24 o
   9   1  13      179.86      154.53     12.24 o
  10   1  13      277.17      272.40     17.26 o
  11   1  13        0.20       28.86     11.90 o
  12   1  13       90.77       79.21     20.72 o
 -23   2  13      132.98      133.88     24.65 o
 -22   2  13      357.89      381.94     22.28 o
 -21   2  13      120.47      143.27     11.79 o
 -20   2  13      221.22      223.48     15.17 o
 -19   2  13        1.20       17.28      6.20 o
 -18   2  13      102.30      126.54      9.18 o
 -17   2  13        1.01       17.79      5.76 o
 -16   2  13      468.81      493.54     16.06 o
 -15   2  13       17.15       17.63      4.91 o
 -14   2  13     1878.60     2065.54     36.99 o
 -13   2  13      113.57      116.27      8.45 o
 -12   2  13      466.99      467.31     14.19 o
 -11   2  13        0.18        7.74      3.66 o
 -10   2  13      151.85      144.76      9.43 o
  -9   2  13        0.53       11.36      4.11 o
  -8   2  13      686.40      757.49     23.08 o
  -7   2  13      121.02      137.46     10.60 o
  -6   2  13     2124.42     2074.41     35.35 o
  -5   2  13        8.39       11.81      3.74 o
  -4   2  13     1691.63     1608.31     28.45 o
  -3   2  13      242.13      224.11      8.03 o
  -2   2  13      475.37      478.71     18.36 o
  -1   2  13      316.41      295.55     11.49 o
   0   2  13      752.14      748.02     19.33 o
   1   2  13      417.64      414.85     11.41 o
   2   2  13      343.94      356.56     10.86 o
   3   2  13        1.18       12.18      4.05 o
   4   2  13        2.88       12.30      4.28 o
   5   2  13        1.29       11.00      4.24 o
   6   2  13        3.67       13.40      4.28 o
   7   2  13      181.91      174.40     12.91 o
   8   2  13        1.37       16.00      6.07 o
   9   2  13      168.14      156.03     11.84 o
  10   2  13        5.09       14.74      6.15 o
  11   2  13       70.71       61.45     14.99 o
  12   2  13        3.97       23.62     12.15 o
 -22   3  13        0.10       28.06     12.27 o
 -21   3  13      352.14      327.32     20.65 o
 -20   3  13        1.35       16.46      7.68 o
 -19   3  13      484.96      516.55     26.84 o
 -18   3  13       11.92       20.72      6.01 o
 -17   3  13      689.41      662.65     19.60 o
 -16   3  13       65.87       49.61     14.53 o
 -15   3  13     1731.86     1814.31     34.42 o
 -14   3  13      663.70      674.75     24.60 o
 -13   3  13      354.21      346.68     10.52 o
 -12   3  13        1.61       13.78      4.98 o
 -11   3  13      216.28      222.82      8.04 o
 -10   3  13       44.87       28.07      4.59 o
  -9   3  13      203.88      174.36     10.44 o
  -8   3  13      112.20      102.84      5.93 o
  -7   3  13     2217.09     2321.58     50.44 o
  -6   3  13       14.42       32.94      7.50 o
  -5   3  13     7750.68     8193.87    133.76 o
  -4   3  13      900.24      945.68     25.32 o
  -3   3  13     5449.65     5824.19     92.99 o
  -2   3  13     1432.92     1509.36     31.98 o
  -1   3  13     2159.03     2248.13     38.69 o
   0   3  13      291.61      314.99      9.20 o
   1   3  13      268.49      280.51     10.00 o
   2   3  13       28.63       29.92      5.65 o
   3   3  13     1214.32     1227.46     28.16 o
   4   3  13      157.39      155.54      8.87 o
   5   3  13     1886.05     2028.70     36.66 o
   6   3  13       38.19       36.72      6.50 o
   7   3  13        8.95       13.77      5.17 o
   8   3  13        8.85       17.88      5.92 o
   9   3  13        0.83       12.79      5.88 o
  10   3  13       28.62       20.11      7.64 o
  11   3  13        6.55       12.59      6.17 o
  12   3  13       32.90       18.71     10.75 o
 -22   4  13      252.28      233.71     28.37 o
 -21   4  13       16.30       19.05      7.54 o
 -20   4  13      100.21       62.58     18.40 o
 -19   4  13        4.47       15.53      7.06 o
 -18   4  13      256.50      314.96     12.39 o
 -17   4  13      122.37      130.46      9.87 o
 -16   4  13     1277.70     1293.95     30.16 o
 -15   4  13      391.66      441.28     13.39 o
 -14   4  13     2783.38     2859.22     49.53 o
 -13   4  13        0.08       21.06      6.57 o
 -12   4  13      752.49      758.01     20.48 o
 -11   4  13      129.17      133.59      7.28 o
 -10   4  13       26.66       19.51      4.35 o
  -9   4  13     1305.11     1346.97     30.25 o
  -8   4  13     2521.19     2717.50     51.57 o
  -7   4  13      269.63      265.40      8.19 o
  -6   4  13     2326.10     2407.58     49.60 o
  -5   4  13      131.80      101.64      9.09 o
  -4   4  13     2222.81     2241.51     41.00 o
  -3   4  13       39.23       28.69      7.12 o
  -2   4  13      825.05      819.37     23.47 o
  -1   4  13      237.03      228.08     12.03 o
   0   4  13       16.05       16.92      5.42 o
   1   4  13      644.94      666.47     17.18 o
   2   4  13      612.12      631.63     19.56 o
   3   4  13       10.06       15.82      5.56 o
   4   4  13      413.98      409.93     14.40 o
   5   4  13       75.42       79.84      8.27 o
   6   4  13      185.61      167.88     12.71 o
   7   4  13        9.13       21.90      6.56 o
   8   4  13        0.47       10.69      4.79 o
   9   4  13      187.18      171.53     17.01 o
  10   4  13        3.02       21.05     11.03 o
  11   4  13       28.39       25.19      9.86 o
  12   4  13        0.17       12.40     10.57 o
 -21   5  13       18.40       25.85     10.65 o
 -20   5  13      266.58      269.22     28.50 o
 -19   5  13       98.99      110.38     12.55 o
 -18   5  13      468.23      486.84     19.68 o
 -17   5  13      403.10      453.94     19.73 o
 -16   5  13      123.06      113.39     12.57 o
 -15   5  13     1567.75     1702.98     33.98 o
 -14   5  13      121.10       91.98     11.46 o
 -13   5  13     1474.03     1522.83     30.48 o
 -12   5  13      128.05      129.12      8.15 o
 -11   5  13      208.56      236.77     14.95 o
 -10   5  13      705.16      697.15     19.38 o
  -9   5  13       48.70       65.47      6.75 o
  -8   5  13        2.86       15.40      6.48 o
  -7   5  13      507.94      473.46     26.60 o
  -6   5  13      295.46      249.68     15.22 o
  -5   5  13     3045.35     3036.68     63.16 o
  -4   5  13     1592.45     1700.18     38.82 o
  -3   5  13       64.94       61.28      7.18 o
  -2   5  13      109.28      100.07      9.90 o
  -1   5  13       91.62       95.15     15.23 o
   0   5  13        2.20       15.91      6.28 o
   1   5  13      334.54      331.98     16.88 o
   2   5  13      170.89      159.71      9.95 o
   3   5  13     1100.95     1197.48     25.54 o
   4   5  13      214.74      227.05     13.19 o
   5   5  13      274.86      269.04     19.65 o
   6   5  13      184.05      196.73     11.39 o
   7   5  13       31.04       21.21      9.06 o
   8   5  13      202.08      215.64     15.32 o
   9   5  13        0.05       17.54     11.82 o
  10   5  13      144.59      107.60     17.95 o
  11   5  13       20.25       30.82     22.09 o
 -20   6  13        8.61       15.29      7.17 o
 -19   6  13      327.77      347.56     23.81 o
 -18   6  13       88.69       69.00     20.78 o
 -17   6  13      256.40      240.98     19.61 o
 -16   6  13       19.65       24.73      9.81 o
 -15   6  13       39.33       19.99      6.27 o
 -14   6  13        0.83       17.85      6.63 o
 -13   6  13        8.23       18.80      7.72 o
 -12   6  13        8.50       10.31      4.56 o
 -11   6  13       36.98       37.78      9.24 o
 -10   6  13     2442.51     2380.94     54.21 o
  -9   6  13      178.08      173.87     13.59 o
  -8   6  13       91.55       65.19      9.01 o
  -7   6  13       97.97       76.03     10.39 o
  -6   6  13      364.09      340.56     13.53 o
  -5   6  13       34.36       44.51      7.64 o
  -4   6  13       17.92       15.51      5.28 o
  -3   6  13     1109.14     1184.11     26.58 o
  -2   6  13       26.31       23.28      6.72 o
  -1   6  13      689.46      728.98     30.89 o
   0   6  13       28.11       27.41      7.25 o
   1   6  13      292.54      255.48     14.12 o
   2   6  13       80.18       64.99      8.54 o
   3   6  13      503.33      486.84     28.53 o
   4   6  13      154.04      141.92      8.59 o
   5   6  13       87.80       98.31     11.53 o
   6   6  13       15.60       17.66     10.12 o
   7   6  13      178.31      162.77     25.07 o
   8   6  13       11.38       10.68      5.52 o
   9   6  13      112.43       67.33     19.50 o
 -19   7  13        0.15       23.00     12.52 o
 -18   7  13        3.32       30.78     18.79 o
 -17   7  13       90.33       79.64     25.06 o
 -16   7  13      105.50      103.64     12.11 o
 -15   7  13       81.10       61.86     10.42 o
 -14   7  13      113.23      118.26     19.72 o
 -13   7  13      369.84      369.21     13.71 o
 -12   7  13       31.77       30.96      8.59 o
 -11   7  13        2.11       13.79      5.64 o
 -10   7  13      202.83      184.23     16.75 o
  -9   7  13      183.43      190.75     13.24 o
  -8   7  13      201.00      199.76     14.28 o
  -7   7  13      321.35      351.77     14.85 o
  -6   7  13       80.53       60.51     11.03 o
  -5   7  13      304.98      247.87     13.91 o
  -4   7  13      462.55      456.70     17.84 o
  -3   7  13        8.92       22.74      7.58 o
  -2   7  13       62.08       49.12     11.33 o
  -1   7  13       12.47       28.98      9.69 o
   0   7  13      209.98      224.61     21.38 o
   1   7  13       27.90       30.53      9.82 o
   2   7  13      201.06      187.12     13.07 o
   3   7  13        8.65       21.57     13.29 o
   4   7  13       95.48      102.04     14.45 o
   5   7  13       51.69       31.87     20.67 o
   6   7  13      251.59      236.59     46.58 o
   7   7  13       30.63       26.97     19.71 o
   8   7  13      313.14      291.32     33.27 o
 -18   8  13      106.03       96.19     17.27 o
 -17   8  13       56.80       62.14     11.81 o
 -16   8  13      115.61       99.90     18.84 o
 -15   8  13      199.49      174.62     37.21 o
 -14   8  13       49.00       65.31     15.66 o
 -13   8  13       37.41       31.37     10.22 o
 -12   8  13       36.13       33.99      8.66 o
 -11   8  13        3.68       17.58      6.90 o
 -10   8  13       15.48       41.54     13.47 o
  -9   8  13       26.49       27.21      8.40 o
  -8   8  13       59.64       39.25     10.83 o
  -7   8  13      217.39      248.01     17.34 o
  -6   8  13      452.93      463.56     30.91 o
  -5   8  13      192.11      209.62     15.49 o
  -4   8  13      276.20      246.79     15.63 o
  -3   8  13      112.28      110.32     14.93 o
  -2   8  13      870.36      881.53     36.78 o
  -1   8  13     1458.51     1525.25     47.52 o
   0   8  13     1304.26     1232.76     41.64 o
   1   8  13       14.31       31.56     14.19 o
   2   8  13      551.42      520.49     31.12 o
   3   8  13       37.60       62.49     14.71 o
   4   8  13      829.47      835.75     61.66 o
   5   8  13       50.84       85.88     29.03 o
   6   8  13      158.50      167.58     31.58 o
   7   8  13       52.21       69.04     23.86 o
 -16   9  13        0.64       17.60      9.66 o
 -15   9  13      274.32      303.56     22.78 o
 -14   9  13        5.69       20.77      8.06 o
 -13   9  13       50.30       38.08     11.51 o
 -12   9  13       22.05       32.53     11.05 o
 -11   9  13       77.12       73.76     11.12 o
 -10   9  13       20.01       26.73     11.16 o
  -9   9  13      285.37      253.22     15.46 o
  -8   9  13       26.71       35.95     10.39 o
  -7   9  13      667.57      658.96     28.99 o
  -6   9  13      332.77      365.47     34.44 o
  -5   9  13      852.75      858.68     31.75 o
  -4   9  13      108.53      125.92     19.43 o
  -3   9  13      290.72      338.28     23.75 o
  -2   9  13       27.63       45.95     27.10 o
  -1   9  13        3.88       37.52     23.05 o
   0   9  13       13.16       65.22     32.35 o
   1   9  13      204.17      182.91     31.53 o
   2   9  13       72.80       59.55     15.89 o
   3   9  13      276.85      191.86     43.28 o
   4   9  13      196.36      216.11     46.05 o
   5   9  13       67.00       45.58     26.30 o
 -14  10  13      744.39      724.84     62.23 o
 -13  10  13       55.99       63.10     19.80 o
 -12  10  13      175.92      152.86     26.14 o
 -11  10  13      138.93      162.77     42.31 o
 -10  10  13      212.14      180.87     21.93 o
  -9  10  13       98.80      118.99     19.99 o
  -8  10  13      275.61      315.55     25.56 o
  -7  10  13       74.04       83.81     18.20 o
  -6  10  13      696.65      714.51     61.51 o
  -5  10  13      102.05       78.70     21.04 o
  -4  10  13      280.79      296.30     24.76 o
  -3  10  13        4.68       22.58     12.39 o
  -2  10  13       20.19       27.26     12.34 o
  -1  10  13      104.34      107.81     24.23 o
   0  10  13       85.12       98.54     37.20 o
   1  10  13        9.21       21.99     11.77 o
   2  10  13       16.97       48.61     30.83 o
 -10  11  13        7.15       33.56     23.60 o
  -9  11  13      149.74       97.32     35.43 o
  -8  11  13        9.53       24.23     13.02 o
  -7  11  13      230.42      206.88     26.68 o
  -6  11  13        3.16       26.60     15.46 o
  -5  11  13      178.33      153.99     31.27 o
  -4  11  13       82.73       93.28     27.23 o
  -3  11  13       46.97       39.69     26.66 o
  -2  11  13       85.03       97.16     30.59 o
  -1  11  13        0.26       13.05     11.24 o
   0  11  13       52.46       48.64     31.51 o
 -22   0  14      197.79      167.49     23.94 o
 -20   0  14      172.17      143.03     15.20 o
 -18   0  14     2065.55     2075.98     63.70 o
 -16   0  14     4619.02     5037.29    125.54 o
 -14   0  14     3035.97     3261.53     93.31 o
 -12   0  14      572.24      555.77     20.35 o
 -10   0  14      882.38      892.76     29.87 o
  -8   0  14     3948.49     3828.00     96.23 o
  -6   0  14     3598.78     3983.25    101.38 o
  -4   0  14     1493.56     1622.24     43.48 o
  -2   0  14       16.83       19.34      6.24 o
   0   0  14      491.36      508.91     19.49 o
   2   0  14      228.67      211.19     15.52 o
   4   0  14        5.57       14.61      7.03 o
   6   0  14      390.26      402.69     17.60 o
   8   0  14      212.04      178.78     18.27 o
  10   0  14       49.66       60.73     25.55 o
 -23   1  14      240.27      219.48     30.01 o
 -22   1  14      109.01      120.56     19.65 o
 -21   1  14       48.99       49.28     10.91 o
 -20   1  14      296.63      292.02     29.85 o
 -19   1  14     1206.88     1253.89     40.49 o
 -18   1  14      797.40      765.31     22.17 o
 -17   1  14     2614.60     2852.91     47.75 o
 -16   1  14      223.14      193.66     14.05 o
 -15   1  14      990.46     1057.16     29.41 o
 -14   1  14      319.25      297.74     13.92 o
 -13   1  14     1683.90     1785.88     32.59 o
 -12   1  14      431.59      398.43     13.11 o
 -11   1  14      830.60      831.52     19.10 o
 -10   1  14     3343.58     3373.43     60.32 o
  -9   1  14     3119.04     3196.72     55.60 o
  -8   1  14      167.21      164.51      9.37 o
  -7   1  14     2746.72     2854.39     52.41 o
  -6   1  14      748.44      780.62     17.54 o
  -5   1  14     3009.31     3076.63     49.81 o
  -4   1  14     1333.63     1408.21     25.74 o
  -3   1  14       14.90       16.54      4.35 o
  -2   1  14     1055.94     1123.38     24.48 o
  -1   1  14      407.37      404.55     10.63 o
   0   1  14      646.35      686.42     18.72 o
   1   1  14      274.25      285.78     18.34 o
   2   1  14      149.06      151.87      7.31 o
   3   1  14     1020.17     1063.01     21.87 o
   4   1  14      302.61      302.09     10.25 o
   5   1  14      161.09      168.80     10.25 o
   6   1  14      198.72      196.66     11.23 o
   7   1  14       29.64       30.21      6.82 o
   8   1  14      272.64      278.42     18.16 o
   9   1  14        1.74       14.37      5.68 o
  10   1  14        8.01       22.96      8.79 o
  11   1  14       24.71       26.67     14.68 o
 -23   2  14       85.16       61.47     19.92 o
 -22   2  14       50.25       37.30      9.69 o
 -21   2  14      262.53      251.45     14.40 o
 -20   2  14       17.14       25.34      7.94 o
 -19   2  14       73.92       66.11      9.52 o
 -18   2  14      250.98      279.82     10.00 o
 -17   2  14      577.26      534.14     24.12 o
 -16   2  14      458.47      461.99     19.20 o
 -15   2  14      222.87      229.64     12.51 o
 -14   2  14       12.86       19.30      5.76 o
 -13   2  14       18.02       28.16      5.93 o
 -12   2  14      107.82      109.54      7.29 o
 -11   2  14      869.90      884.31     18.53 o
 -10   2  14      232.27      241.48      9.20 o
  -9   2  14       40.54       59.45      5.83 o
  -8   2  14      220.41      243.47     11.58 o
  -7   2  14        6.50       13.70      5.38 o
  -6   2  14      488.97      452.68     14.52 o
  -5   2  14      607.27      569.94     12.30 o
  -4   2  14      815.04      870.92     17.70 o
  -3   2  14      739.67      664.06     13.60 o
  -2   2  14       29.29       30.98      5.80 o
  -1   2  14     1738.67     1811.20     37.05 o
   0   2  14     1028.57     1131.99     22.81 o
   1   2  14       62.77       48.85      6.14 o
   2   2  14       62.12       68.08      6.06 o
   3   2  14      279.25      280.40     10.87 o
   4   2  14      184.24      189.97     11.48 o
   5   2  14      834.06      900.57     19.65 o
   6   2  14       21.80       20.96      6.64 o
   7   2  14      794.52      831.80     20.97 o
   8   2  14        8.73       14.72      4.90 o
   9   2  14      225.46      219.97     23.33 o
  10   2  14        7.97       20.66      9.03 o
  11   2  14       87.39       62.89     21.82 o
 -22   3  14       32.44       32.56     12.44 o
 -21   3  14        0.50       20.35      9.07 o
 -20   3  14       48.38       48.78     10.45 o
 -19   3  14       23.41       26.39      7.73 o
 -18   3  14       34.00       27.73      8.18 o
 -17   3  14      258.74      240.29     14.20 o
 -16   3  14      873.02      843.08     31.27 o
 -15   3  14       60.34       44.26      7.17 o
 -14   3  14      863.71      910.83     22.32 o
 -13   3  14     1210.11     1205.87     24.75 o
 -12   3  14     1392.78     1434.66     27.47 o
 -11   3  14       35.10       28.46      5.26 o
 -10   3  14      324.89      330.81     10.34 o
  -9   3  14      191.97      202.64     10.80 o
  -8   3  14        5.74       15.30      5.78 o
  -7   3  14        8.43       13.18      5.36 o
  -6   3  14      954.47      961.73     25.51 o
  -5   3  14      125.58      105.65     10.12 o
  -4   3  14     2185.23     2247.91     39.17 o
  -3   3  14       78.23       70.00      8.35 o
  -2   3  14     1572.25     1665.52     49.88 o
  -1   3  14      161.53      155.08      8.04 o
   0   3  14     2360.77     2558.60     47.52 o
   1   3  14      218.25      216.63      8.27 o
   2   3  14     1375.01     1483.27     27.59 o
   3   3  14      139.88      133.93      7.68 o
   4   3  14      261.54      304.20     11.84 o
   5   3  14      106.44       96.84      9.28 o
   6   3  14      420.64      436.79     23.58 o
   7   3  14       53.07       55.24      9.93 o
   8   3  14      214.00      226.62     18.38 o
   9   3  14       27.57       29.01      9.73 o
  10   3  14       54.46       52.85     13.67 o
  11   3  14        3.96       25.90     12.78 o
 -22   4  14       13.09       26.58     10.98 o
 -21   4  14        6.54       26.05      9.84 o
 -20   4  14        0.45       19.92      8.19 o
 -19   4  14      175.06      191.71     13.70 o
 -18   4  14       87.63       68.80     13.37 o
 -17   4  14      296.24      273.46     13.32 o
 -16   4  14      179.09      163.84     14.19 o
 -15   4  14        0.77       17.89      6.08 o
 -14   4  14       85.31       54.85     14.30 o
 -13   4  14     2273.04     2388.65     63.35 o
 -12   4  14      244.30      227.39     10.86 o
 -11   4  14     1454.46     1464.28     31.06 o
 -10   4  14        5.78       11.61      5.20 o
  -9   4  14       82.50       70.74      8.25 o
  -8   4  14       10.78       13.09      4.70 o
  -7   4  14     1993.55     2156.81     48.66 o
  -6   4  14     1452.79     1407.61     32.91 o
  -5   4  14     2049.35     1988.59     43.51 o
  -4   4  14      445.05      433.93     14.42 o
  -3   4  14     2094.47     2147.80     42.75 o
  -2   4  14      306.15      298.75     10.21 o
  -1   4  14     1189.74     1323.11     30.77 o
   0   4  14      425.61      444.18     13.75 o
   1   4  14      130.50      149.41     10.69 o
   2   4  14      370.21      383.14     10.74 o
   3   4  14        6.89       14.78      6.55 o
   4   4  14        5.69       22.76      7.28 o
   5   4  14        3.26       14.98      5.59 o
   6   4  14       32.99       36.56      7.62 o
   7   4  14      315.55      268.12     21.60 o
   8   4  14       76.29       68.15     12.28 o
   9   4  14       89.22      100.58     28.94 o
  10   4  14       13.69       24.12     11.93 o
 -21   5  14       19.90       28.25      9.36 o
 -20   5  14       35.30       38.16     13.91 o
 -19   5  14      280.81      287.98     28.55 o
 -18   5  14       96.68      119.40     19.27 o
 -17   5  14     1383.64     1437.54     45.89 o
 -16   5  14        3.13       20.11      6.98 o
 -15   5  14      619.01      677.90     20.83 o
 -14   5  14     1643.62     1747.69     35.23 o
 -13   5  14      347.91      433.13     24.22 o
 -12   5  14      361.46      377.02     19.76 o
 -11   5  14     2167.40     2449.75     60.93 o
 -10   5  14       75.85       98.38      7.98 o
  -9   5  14       66.27       53.57      7.89 o
  -8   5  14       29.93       24.64     11.23 o
  -7   5  14     1145.70     1132.10     35.80 o
  -6   5  14     4143.33     4268.31     83.99 o
  -5   5  14     1731.54     1746.81     41.12 o
  -4   5  14     4236.34     4313.82     91.96 o
  -3   5  14      167.41      158.04     12.01 o
  -2   5  14      266.57      282.55     16.84 o
  -1   5  14        3.33       17.89      6.54 o
   0   5  14      275.17      295.81     13.43 o
   1   5  14        4.26       17.53      7.33 o
   2   5  14       15.98       14.39      6.09 o
   3   5  14      117.32      105.60     10.59 o
   4   5  14        7.37       13.81      5.96 o
   5   5  14        0.60       18.02      7.46 o
   6   5  14        1.01       17.44      7.24 o
   7   5  14       36.18       42.42     18.03 o
   8   5  14      108.28       91.52     25.80 o
   9   5  14        1.09       15.23      8.84 o
 -20   6  14      207.54      192.60     25.81 o
 -19   6  14        0.84       15.06      8.74 o
 -18   6  14      559.36      616.72     31.28 o
 -17   6  14       23.21       20.77      8.83 o
 -16   6  14     1301.50     1335.43     49.17 o
 -15   6  14      757.41      683.66     38.72 o
 -14   6  14     1414.87     1500.11     44.76 o
 -13   6  14        1.89       15.51      6.83 o
 -12   6  14      729.62      763.56     31.49 o
 -11   6  14       37.42       28.85      7.11 o
 -10   6  14      594.13      583.46     20.67 o
  -9   6  14      385.28      347.27     16.32 o
  -8   6  14      506.94      512.70     19.89 o
  -7   6  14      105.31       86.13     10.06 o
  -6   6  14      699.69      745.26     19.94 o
  -5   6  14       20.95       23.32      6.54 o
  -4   6  14      838.69      835.47     26.48 o
  -3   6  14      115.14       91.34      9.21 o
  -2   6  14       25.15       27.84      6.86 o
  -1   6  14       29.01       35.52      7.95 o
   0   6  14       53.23       52.42     14.19 o
   1   6  14      376.18      315.93     19.68 o
   2   6  14       91.19       83.29     10.45 o
   3   6  14        0.19       17.26      7.16 o
   4   6  14       10.62       27.06      8.85 o
   5   6  14       11.46       19.89      9.91 o
   6   6  14       44.20       50.50     11.59 o
   7   6  14        2.62       33.13     21.68 o
   8   6  14       15.10       16.36      8.97 o
 -19   7  14       97.89       88.83     35.99 o
 -18   7  14       92.15      114.16     22.14 o
 -17   7  14      358.05      396.62     21.20 o
 -16   7  14        0.34       21.90      8.23 o
 -15   7  14      585.47      604.38     22.54 o
 -14   7  14       27.84       27.26      8.43 o
 -13   7  14       24.05       29.65     11.02 o
 -12   7  14       42.09       33.79     13.25 o
 -11   7  14        8.42       18.41      6.76 o
 -10   7  14        0.01       17.72      7.13 o
  -9   7  14       66.07       79.19     10.82 o
  -8   7  14       38.42       39.10     10.06 o
  -7   7  14      115.27      134.81     20.47 o
  -6   7  14       30.29       26.72      8.43 o
  -5   7  14      339.54      334.46     12.87 o
  -4   7  14      443.66      406.46     15.55 o
  -3   7  14      460.13      498.62     16.71 o
  -2   7  14       18.51       21.88      6.49 o
  -1   7  14      183.18      175.31     19.14 o
   0   7  14       37.82       38.01     12.25 o
   1   7  14       99.90      107.64     16.25 o
   2   7  14       76.63       77.83     22.64 o
   3   7  14      497.26      480.79     57.54 o
   4   7  14       21.85       21.98     10.75 o
   5   7  14        7.81       23.90     15.96 o
   6   7  14        5.17       29.69     21.38 o
   7   7  14       59.19       43.23     26.03 o
 -17   8  14        1.39       18.65      7.88 o
 -16   8  14      114.39      144.26     19.37 o
 -15   8  14       41.72       30.21     10.16 o
 -14   8  14      336.52      308.41     23.44 o
 -13   8  14        1.98       11.08      4.98 o
 -12   8  14       46.72       41.43     10.79 o
 -11   8  14        4.25       27.84      9.75 o
 -10   8  14       25.22       19.19      8.06 o
  -9   8  14      195.89      174.98     13.29 o
  -8   8  14       34.47       41.37     11.57 o
  -7   8  14       32.20       31.18      9.06 o
  -6   8  14       47.66       53.24     11.16 o
  -5   8  14       17.03       18.56      6.88 o
  -4   8  14        1.02       19.83      8.50 o
  -3   8  14      506.82      545.04     29.52 o
  -2   8  14       11.96       40.89     17.60 o
  -1   8  14      509.64      523.77     36.57 o
   0   8  14      446.17      484.47     51.32 o
   1   8  14      290.87      301.40     27.03 o
   2   8  14       11.19       27.25     14.13 o
   3   8  14        0.89       32.57     16.07 o
   4   8  14       23.07       35.47     25.06 o
   5   8  14       26.00       38.67     25.98 o
 -16   9  14        0.62       28.43     21.86 o
 -15   9  14      127.63       90.82     16.69 o
 -14   9  14       10.37       18.23      7.48 o
 -13   9  14       24.28       28.52      9.38 o
 -12   9  14      333.86      275.35     18.45 o
 -11   9  14      292.29      279.33     18.56 o
 -10   9  14        1.90       14.57      5.39 o
  -9   9  14       64.89       77.06     10.64 o
  -8   9  14       38.29       47.07     16.85 o
  -7   9  14       86.73      109.32     24.35 o
  -6   9  14      145.59      132.04     24.79 o
  -5   9  14       33.98       33.54     14.34 o
  -4   9  14      423.82      465.50     32.65 o
  -3   9  14       53.38       37.54     14.48 o
  -2   9  14      333.22      426.46     33.10 o
  -1   9  14       27.53       28.46     13.22 o
   0   9  14       72.91      112.35     41.75 o
   1   9  14       82.80       83.27     38.55 o
   2   9  14       63.53       56.22     26.31 o
   3   9  14       12.51       15.97     13.17 o
 -13  10  14      300.27      374.51     46.91 o
 -12  10  14      255.24      319.75     34.33 o
 -11  10  14      352.32      338.08     31.80 o
 -10  10  14        0.79       25.62     13.26 o
  -9  10  14      127.91      131.31     28.37 o
  -8  10  14       67.57       64.47     20.78 o
  -7  10  14      143.33      138.68     21.87 o
  -6  10  14      103.18      112.39     33.02 o
  -5  10  14      147.68      184.70     26.20 o
  -4  10  14       59.02       47.59     17.42 o
  -3  10  14      593.63      584.69     39.60 o
  -2  10  14       96.59      103.33     40.44 o
  -1  10  14      325.22      331.89     34.37 o
   0  10  14        0.46       16.73      7.62 o
  -8  11  14       26.73       38.45     25.98 o
  -7  11  14        3.65       19.82     15.03 o
  -6  11  14      224.05      201.42     32.87 o
  -5  11  14      232.66      275.69     44.41 o
  -4  11  14       84.78       90.14     29.95 o
  -3  11  14        2.95       27.30     21.43 o
 -23   0  15       37.14       25.84     20.52 o
 -21   0  15        0.40       25.84     13.23 o
 -19   0  15      316.02      321.69     22.81 o
 -17   0  15        1.67       24.63     12.74 o
 -15   0  15       12.52       12.70      6.55 o
 -13   0  15     3427.47     3896.06    120.04 o
 -11   0  15     2674.90     2766.69     91.77 o
  -9   0  15      712.96      714.90     22.98 o
  -7   0  15     6805.44     7420.57    185.54 o
  -5   0  15     2551.07     2618.20    129.39 o
  -3   0  15     1270.25     1274.68     47.22 o
  -1   0  15      224.49      224.28     10.90 o
   1   0  15     1410.15     1475.27     44.81 o
   3   0  15      591.48      641.83     20.08 o
   5   0  15       46.22       71.19     13.16 o
   7   0  15      315.53      325.32     25.28 o
   9   0  15       30.11       32.32     23.14 o
 -23   1  15      186.27      141.20     42.99 o
 -22   1  15       26.12       44.06     12.05 o
 -21   1  15      271.85      302.22     17.75 o
 -20   1  15      186.10      191.70     13.80 o
 -19   1  15      135.38      174.65     13.01 o
 -18   1  15      102.60       77.42     10.42 o
 -17   1  15      498.99      514.11     19.26 o
 -16   1  15     2125.55     2188.69     52.50 o
 -15   1  15     1602.21     1686.96     30.79 o
 -14   1  15       63.89       55.15      8.17 o
 -13   1  15        1.78       12.82      5.09 o
 -12   1  15      516.46      522.95     14.41 o
 -11   1  15       47.07       40.17      8.70 o
 -10   1  15     1610.07     1556.86     32.12 o
  -9   1  15       79.06       52.23      8.25 o
  -8   1  15      143.86      149.16     10.78 o
  -7   1  15      105.19       92.73      8.54 o
  -6   1  15     1056.82     1010.57     26.83 o
  -5   1  15      264.66      229.73      9.66 o
  -4   1  15      774.28      784.22     16.68 o
  -3   1  15       16.13       20.52      5.11 o
  -2   1  15      997.27     1004.38     22.39 o
  -1   1  15       87.41       90.77      7.57 o
   0   1  15      163.82      179.94     14.67 o
   1   1  15        0.60       13.74      6.50 o
   2   1  15      349.07      358.75     10.89 o
   3   1  15       22.30       26.91      6.86 o
   4   1  15     1219.45     1317.59     26.11 o
   5   1  15       82.77       72.57      8.22 o
   6   1  15       22.48       35.80      8.05 o
   7   1  15       46.79       40.95      8.79 o
   8   1  15       92.63      111.50     21.84 o
   9   1  15        0.06       24.87      8.91 o
  10   1  15       45.91       61.19     20.88 o
 -22   2  15      118.97      104.83     16.36 o
 -21   2  15      187.17      166.01     21.01 o
 -20   2  15        5.34       19.95      6.39 o
 -19   2  15       88.04       82.38     11.72 o
 -18   2  15      500.29      474.80     20.39 o
 -17   2  15       84.46       88.34      8.63 o
 -16   2  15     1010.52     1117.60     30.19 o
 -15   2  15      290.28      297.89     12.04 o
 -14   2  15      446.34      449.64     19.01 o
 -13   2  15       49.66       38.22      6.24 o
 -12   2  15       53.39       50.89      9.82 o
 -11   2  15     2675.25     2811.46     46.22 o
 -10   2  15        4.92       13.24      4.85 o
  -9   2  15       83.95       70.62     10.14 o
  -8   2  15      210.17      182.81     10.65 o
  -7   2  15      112.01      104.71      7.40 o
  -6   2  15     1733.13     1755.41     31.76 o
  -5   2  15       22.16       22.08      5.15 o
  -4   2  15     1687.42     1805.51     30.14 o
  -3   2  15     2094.95     2166.93     41.20 o
  -2   2  15       86.60      101.90      8.19 o
  -1   2  15       52.79       55.29      5.88 o
   0   2  15       43.83       48.67      6.13 o
   1   2  15      918.73      931.58     19.74 o
   2   2  15        7.38       10.38      4.24 o
   3   2  15      122.78      120.20      7.69 o
   4   2  15      160.07      176.24     12.02 o
   5   2  15      179.02      169.81     10.10 o
   6   2  15       12.31       16.80      5.08 o
   7   2  15      127.01      120.65     10.80 o
   8   2  15       13.11       21.85      8.68 o
   9   2  15        5.40       18.51      7.91 o
  10   2  15       42.42       20.87     11.50 o
 -22   3  15        3.28       20.84      8.83 o
 -21   3  15       27.03       19.89      6.84 o
 -20   3  15       26.67       28.64      9.33 o
 -19   3  15       85.88       98.74     10.53 o
 -18   3  15       40.04       26.68      8.10 o
 -17   3  15      292.60      325.22     12.85 o
 -16   3  15      174.51      187.93     16.17 o
 -15   3  15     1230.35     1264.31     26.45 o
 -14   3  15       17.44       16.17      5.23 o
 -13   3  15      122.59      118.08      8.61 o
 -12   3  15        0.68       12.84      4.88 o
 -11   3  15      655.44      710.18     27.27 o
 -10   3  15        2.34        9.40      5.25 o
  -9   3  15      465.52      476.67     25.11 o
  -8   3  15      133.12      134.81     10.16 o
  -7   3  15     2104.85     2104.39     51.08 o
  -6   3  15      947.51      966.24     20.10 o
  -5   3  15      120.80      107.47      9.67 o
  -4   3  15       19.03       30.34      6.82 o
  -3   3  15      224.15      218.07      7.26 o
  -2   3  15       53.84       50.34      5.16 o
  -1   3  15      485.67      443.46     18.47 o
   0   3  15       94.66       93.73      7.42 o
   1   3  15        5.97       14.94      5.50 o
   2   3  15      123.87      139.94      7.52 o
   3   3  15      160.95      158.65      8.58 o
   4   3  15      404.64      393.37     12.72 o
   5   3  15      318.76      340.30     18.17 o
   6   3  15       30.45       38.83      8.96 o
   7   3  15       47.44       41.77     11.45 o
   8   3  15        0.87       17.58      7.95 o
   9   3  15      115.40      106.12     14.61 o
  10   3  15        2.51       15.48      7.26 o
 -22   4  15       15.55       18.97     10.01 o
 -21   4  15      129.87      106.60     17.68 o
 -20   4  15      150.45      146.41     13.36 o
 -19   4  15       18.82       24.08     10.13 o
 -18   4  15      828.29      827.54     29.47 o
 -17   4  15       35.32       26.31      8.30 o
 -16   4  15     1373.42     1457.15     38.01 o
 -15   4  15      226.96      237.23     20.05 o
 -14   4  15     1398.42     1509.37     31.40 o
 -13   4  15       10.97       18.19      6.56 o
 -12   4  15      268.68      292.82     16.86 o
 -11   4  15       43.51       39.99     12.85 o
 -10   4  15      105.14      111.84      9.34 o
  -9   4  15      131.62       99.02     11.50 o
  -8   4  15      260.83      270.74     11.15 o
  -7   4  15      277.83      295.82     15.16 o
  -6   4  15      391.52      381.14     13.28 o
  -5   4  15       77.85       68.33      7.90 o
  -4   4  15      209.79      208.48      9.48 o
  -3   4  15        0.83       11.00      4.34 o
  -2   4  15      169.75      173.50      7.65 o
  -1   4  15      382.34      398.89     14.69 o
   0   4  15      232.54      227.11     16.28 o
   1   4  15        8.49       17.02      5.64 o
   2   4  15        3.88       13.40      5.59 o
   3   4  15      234.91      198.88     22.20 o
   4   4  15      339.10      315.26     20.78 o
   5   4  15       49.91       52.11      8.73 o
   6   4  15       14.99       23.75      8.05 o
   7   4  15        6.38       13.64      6.16 o
   8   4  15       20.58       23.05      8.58 o
   9   4  15       66.41       55.73     17.52 o
 -21   5  15       76.64       75.44     21.26 o
 -20   5  15       10.62       18.88     10.14 o
 -19   5  15      192.04      164.38     25.29 o
 -18   5  15        9.61       15.97      6.24 o
 -17   5  15      982.91     1016.23     33.35 o
 -16   5  15       43.73       41.36      9.12 o
 -15   5  15     2249.41     2291.07     97.87 o
 -14   5  15      258.99      249.92     24.25 o
 -13   5  15       67.76       84.44     10.11 o
 -12   5  15        1.93       11.63      4.73 o
 -11   5  15        1.59       10.49      4.98 o
 -10   5  15     1138.90     1165.95     30.79 o
  -9   5  15       59.04       70.75      6.88 o
  -8   5  15     1876.59     1860.78     45.62 o
  -7   5  15       21.45       14.02      5.90 o
  -6   5  15      103.12       76.22      9.72 o
  -5   5  15       28.02       14.80      5.06 o
  -4   5  15     1273.02     1235.16     34.45 o
  -3   5  15       68.75       75.60     10.41 o
  -2   5  15     1202.10     1247.49     34.91 o
  -1   5  15       89.18       70.43     12.21 o
   0   5  15       35.77       39.13      9.71 o
   1   5  15       73.62       85.15      8.48 o
   2   5  15        1.89       15.79      6.72 o
   3   5  15      122.59      118.86      9.46 o
   4   5  15      151.70      136.30     17.97 o
   5   5  15       24.28       36.68     13.61 o
   6   5  15      179.05      151.90     14.23 o
   7   5  15        0.07       11.45      7.13 o
   8   5  15       58.79       33.70     12.71 o
 -20   6  15      166.19      124.08     34.55 o
 -19   6  15        3.19       24.59     11.25 o
 -18   6  15       10.89       26.97     10.91 o
 -17   6  15       26.13       33.30     15.63 o
 -16   6  15       13.62       29.32     11.39 o
 -15   6  15      308.52      331.16     18.00 o
 -14   6  15      150.93      151.71     13.25 o
 -13   6  15      921.79      965.36     60.13 o
 -12   6  15        2.09       22.53      9.58 o
 -11   6  15      805.99      824.51     22.46 o
 -10   6  15       89.63       72.39     10.34 o
  -9   6  15       67.32       74.30     11.67 o
  -8   6  15       74.67       76.96     11.62 o
  -7   6  15       55.92       64.44     11.10 o
  -6   6  15       38.28       38.64      8.26 o
  -5   6  15      378.01      380.85     18.33 o
  -4   6  15       97.74       92.33     13.26 o
  -3   6  15      515.75      520.54     22.30 o
  -2   6  15       67.15       68.88     10.37 o
  -1   6  15      546.42      560.93     25.49 o
   0   6  15        0.05       17.70      7.44 o
   1   6  15      485.93      457.66     25.54 o
   2   6  15        8.19       17.79      7.48 o
   3   6  15      422.92      388.39     37.44 o
   4   6  15        4.81       15.31      8.88 o
   5   6  15      151.83      143.88     21.25 o
   6   6  15       39.68       67.04     29.33 o
   7   6  15       73.81       73.33     29.42 o
 -18   7  15      328.41      337.63     26.17 o
 -17   7  15      291.57      281.02     19.81 o
 -16   7  15       84.71       82.33     14.55 o
 -15   7  15      252.46      236.17     18.91 o
 -14   7  15        5.46       15.75      6.41 o
 -13   7  15      589.55      567.63     23.52 o
 -12   7  15        5.23       17.74      6.77 o
 -11   7  15       38.82       31.40      8.94 o
 -10   7  15       22.98       18.45      7.27 o
  -9   7  15      210.47      188.67     13.72 o
  -8   7  15      140.33      107.13     11.44 o
  -7   7  15      202.72      176.57     13.93 o
  -6   7  15      397.31      394.29     18.72 o
  -5   7  15      294.10      282.10     15.46 o
  -4   7  15      714.77      747.56     33.00 o
  -3   7  15      230.99      222.61     16.48 o
  -2   7  15      889.23      873.53     30.86 o
  -1   7  15       73.87       62.99     13.78 o
   0   7  15      183.82      230.54     27.00 o
   1   7  15        0.15       19.16      9.85 o
   2   7  15      369.56      353.65     25.02 o
   3   7  15        5.37       21.92     11.82 o
   4   7  15      506.39      422.22     29.34 o
   5   7  15        2.75       22.30     15.63 o
   6   7  15      191.31      147.49     29.39 o
 -17   8  15        1.31       23.81     16.72 o
 -16   8  15       43.94       34.64     13.19 o
 -15   8  15      193.77      153.42     16.64 o
 -14   8  15      275.54      254.64     17.95 o
 -13   8  15      100.50      103.95     16.87 o
 -12   8  15       74.98       66.72     13.32 o
 -11   8  15        3.74       19.71      7.76 o
 -10   8  15        6.30       19.66      6.79 o
  -9   8  15       67.84       49.90      9.90 o
  -8   8  15        2.49       23.11      9.39 o
  -7   8  15        5.08       21.18      9.08 o
  -6   8  15      279.81      314.31     21.24 o
  -5   8  15      794.99      840.38     33.59 o
  -4   8  15      730.08      768.32     32.40 o
  -3   8  15      358.29      388.99     27.89 o
  -2   8  15        6.60       27.88     10.40 o
  -1   8  15      504.50      518.16     33.70 o
   0   8  15        2.94       47.80     30.19 o
   1   8  15      232.39      253.20     27.34 o
   2   8  15       39.43       49.33     26.31 o
   3   8  15      208.38      187.09     33.86 o
   4   8  15      254.57      201.94     32.79 o
 -15   9  15      609.06      509.70     50.68 o
 -14   9  15      193.99      173.45     25.13 o
 -13   9  15      134.19      143.19     26.09 o
 -12   9  15       24.24       30.44     15.23 o
 -11   9  15       12.85       36.64     18.47 o
 -10   9  15      387.10      402.08     38.77 o
  -9   9  15       57.54       42.72     18.13 o
  -8   9  15      156.85      169.25     29.01 o
  -7   9  15      108.53       90.95     28.17 o
  -6   9  15      165.13      148.13     24.90 o
  -5   9  15       98.40       75.48     19.56 o
  -4   9  15       64.73       75.60     25.43 o
  -3   9  15      290.92      283.55     25.57 o
  -2   9  15       59.03       45.23     34.93 o
  -1   9  15       22.35       26.41     14.12 o
   0   9  15        9.79       29.93     19.55 o
   1   9  15       33.35       28.60     22.59 o
   2   9  15       27.33       21.18     17.73 o
 -12  10  15       59.61       39.94     23.83 o
 -11  10  15       19.64       35.76     24.73 o
 -10  10  15       15.57       30.36     15.01 o
  -9  10  15       18.56       25.43     13.24 o
  -8  10  15       57.07       48.37     21.16 o
  -7  10  15       14.46       20.92     11.23 o
  -6  10  15      146.66      162.66     22.88 o
  -5  10  15        6.67       31.27     16.46 o
  -4  10  15      151.85      107.70     22.90 o
  -3  10  15        6.89       15.35      9.35 o
  -2  10  15       10.39       16.94     10.17 o
  -1  10  15       25.87       24.08     17.99 o
   0  10  15       18.75       36.00     23.88 o
 -22   0  16       81.24       64.14     25.30 o
 -20   0  16      541.64      579.10     30.81 o
 -18   0  16     2681.89     2823.95     99.21 o
 -16   0  16     2419.31     2587.96     69.81 o
 -14   0  16     2972.39     3016.37     75.74 o
 -12   0  16     1989.03     2050.55     57.24 o
 -10   0  16       51.99       84.61     20.63 o
  -8   0  16     2932.04     3039.77    108.78 o
  -6   0  16        3.39       11.11      6.53 o
  -4   0  16        5.69       21.05      8.94 o
  -2   0  16     1044.80     1084.84     32.87 o
   0   0  16       11.05        7.81      5.89 o
   2   0  16        1.43       17.94      9.63 o
   4   0  16       89.13       81.07     11.10 o
   6   0  16      224.50      188.28     18.23 o
   8   0  16        4.04       22.90     11.05 o
 -22   1  16        0.63       19.90      7.74 o
 -21   1  16       91.09       92.49     12.72 o
 -20   1  16        0.81       15.12      6.06 o
 -19   1  16        8.72       23.85      7.80 o
 -18   1  16        1.12       21.57      7.97 o
 -17   1  16      770.07      774.69     19.32 o
 -16   1  16       60.38       65.74      8.32 o
 -15   1  16      558.27      617.68     16.40 o
 -14   1  16      562.30      582.07     20.14 o
 -13   1  16     1876.53     1923.40     41.11 o
 -12   1  16       71.38       71.54      8.64 o
 -11   1  16      456.33      478.28     16.80 o
 -10   1  16      156.20      180.51     12.27 o
  -9   1  16      503.57      576.87     17.99 o
  -8   1  16     1212.86     1248.02     42.35 o
  -7   1  16       75.41       55.94      6.94 o
  -6   1  16      523.91      539.21     13.91 o
  -5   1  16      124.61      125.10     11.16 o
  -4   1  16     1449.11     1506.74     27.49 o
  -3   1  16      215.73      223.49     13.64 o
  -2   1  16     1207.16     1229.35     22.78 o
  -1   1  16        0.49       12.66      4.02 o
   0   1  16       57.22       69.85     13.76 o
   1   1  16      145.31      165.42     11.54 o
   2   1  16       28.97       33.55      8.78 o
   3   1  16       94.77      106.78      8.64 o
   4   1  16      219.51      241.13     10.95 o
   5   1  16        0.36       13.07      5.18 o
   6   1  16      101.24      108.66     10.46 o
   7   1  16       10.51       30.76      8.28 o
   8   1  16      100.42       97.00     16.84 o
   9   1  16       40.43       33.32     14.34 o
 -22   2  16       38.38       29.72     10.68 o
 -21   2  16      194.17      203.59     17.65 o
 -20   2  16       16.98       22.05      7.06 o
 -19   2  16       36.46       34.75      8.56 o
 -18   2  16       64.24       69.53     12.60 o
 -17   2  16       13.24       24.71      6.84 o
 -16   2  16       89.38       75.24      9.79 o
 -15   2  16      767.12      826.36     19.76 o
 -14   2  16      662.29      722.21     17.42 o
 -13   2  16      667.62      676.41     18.12 o
 -12   2  16        2.40       11.83      4.29 o
 -11   2  16        4.88       12.43      4.32 o
 -10   2  16      145.37      148.22     11.45 o
  -9   2  16      168.93      164.93     10.42 o
  -8   2  16       41.13       36.09      6.64 o
  -7   2  16     1146.77     1170.02     24.64 o
  -6   2  16        1.80       12.97      4.90 o
  -5   2  16     1334.55     1379.38     28.10 o
  -4   2  16      315.37      302.20     10.16 o
  -3   2  16      953.96      974.92     20.67 o
  -2   2  16      321.10      304.40      8.67 o
  -1   2  16     2074.69     2180.67     41.39 o
   0   2  16       15.61       14.93      5.22 o
   1   2  16      247.82      256.52      9.72 o
   2   2  16        0.37       11.05      4.94 o
   3   2  16       11.47       14.87      5.19 o
   4   2  16        0.33       12.57      5.29 o
   5   2  16       60.82       58.08      8.61 o
   6   2  16       19.08       35.28      9.34 o
   7   2  16      270.96      229.36     16.84 o
   8   2  16        1.20       17.53      7.75 o
   9   2  16       96.01       88.48     22.74 o
 -22   3  16      196.06      182.69     26.78 o
 -21   3  16       29.74       25.64      7.75 o
 -20   3  16       42.80       42.82     10.25 o
 -19   3  16        0.27       20.75      8.59 o
 -18   3  16       23.82       23.52      9.15 o
 -17   3  16      205.81      218.62     12.75 o
 -16   3  16       60.40       59.32     11.77 o
 -15   3  16       69.06       63.67      9.58 o
 -14   3  16       93.88      101.31      7.81 o
 -13   3  16      160.28      149.67     11.26 o
 -12   3  16     1424.04     1604.03     37.78 o
 -11   3  16      384.91      355.62     20.48 o
 -10   3  16      301.66      308.41     11.74 o
  -9   3  16      160.44      168.44     12.39 o
  -8   3  16       29.56       36.50      6.54 o
  -7   3  16        0.10       14.90      5.42 o
  -6   3  16      610.15      611.65     14.58 o
  -5   3  16      489.44      507.45     18.41 o
  -4   3  16     1679.59     1773.30     39.47 o
  -3   3  16        3.36        9.78      3.51 o
  -2   3  16     1951.54     2127.29     41.18 o
  -1   3  16      136.14      125.31      8.35 o
   0   3  16     1496.97     1606.07     33.95 o
   1   3  16       21.16       17.28      5.53 o
   2   3  16     1354.34     1445.32     41.06 o
   3   3  16      162.37      144.61     10.16 o
   4   3  16      435.22      428.02     17.98 o
   5   3  16        1.18       18.74      6.79 o
   6   3  16      493.56      434.29     28.27 o
   7   3  16       13.31       14.00      6.24 o
   8   3  16      134.10      118.51     15.45 o
 -21   4  16        1.50       17.85      8.15 o
 -20   4  16       81.56       69.69     14.30 o
 -19   4  16        2.33       18.14      7.17 o
 -18   4  16       22.89       27.85      9.19 o
 -17   4  16      100.15       95.83     13.58 o
 -16   4  16      376.61      369.10     17.92 o
 -15   4  16      913.27     1018.14     30.53 o
 -14   4  16      390.62      360.31     15.97 o
 -13   4  16      834.05      826.72     26.40 o
 -12   4  16       69.52       56.59      8.70 o
 -11   4  16     2462.44     2649.13     61.31 o
 -10   4  16      118.69      108.45     15.37 o
  -9   4  16      794.17      836.66     20.74 o
  -8   4  16      234.05      218.10     15.83 o
  -7   4  16       32.48       29.85      6.59 o
  -6   4  16      292.20      285.25     10.30 o
  -5   4  16     1651.36     1667.05     31.64 o
  -4   4  16      609.36      650.96     32.15 o
  -3   4  16     1544.11     1613.33     32.54 o
  -2   4  16       43.98       46.97      9.21 o
  -1   4  16     1894.52     2026.34     40.16 o
   0   4  16        0.89       11.87      5.33 o
   1   4  16       98.09      107.11     10.30 o
   2   4  16        0.11       17.11      6.59 o
   3   4  16       68.56       47.74      8.19 o
   4   4  16       80.01       90.73      9.74 o
   5   4  16       47.96       42.09     11.66 o
   6   4  16        0.55       14.38      7.41 o
   7   4  16       97.37      103.08     16.79 o
   8   4  16        0.76       16.49     14.78 o
 -20   5  16        4.22       28.04     15.60 o
 -19   5  16      248.10      214.20     18.48 o
 -18   5  16      149.78      140.89     13.89 o
 -17   5  16      850.14      841.34     27.09 o
 -16   5  16       18.33       43.49      9.70 o
 -15   5  16     1398.78     1368.67     45.13 o
 -14   5  16      761.62      840.34     28.28 o
 -13   5  16      105.81       98.98     11.34 o
 -12   5  16      919.59      976.47     34.04 o
 -11   5  16      104.10      134.86     30.68 o
 -10   5  16     1399.68     1479.80     31.49 o
  -9   5  16       43.25       37.01      8.65 o
  -8   5  16     1758.91     1937.88     55.48 o
  -7   5  16       33.74       50.54     13.13 o
  -6   5  16       89.78       93.78     19.24 o
  -5   5  16        9.72       16.08      5.07 o
  -4   5  16      332.74      328.72     15.29 o
  -3   5  16       18.24       16.90      5.85 o
  -2   5  16      686.71      655.08     22.33 o
  -1   5  16      135.41      143.37     10.13 o
   0   5  16        5.39       16.09      6.66 o
   1   5  16       14.28       18.31      7.46 o
   2   5  16       34.33       56.77     11.43 o
   3   5  16        8.03       20.54      9.84 o
   4   5  16       25.79       32.08     14.53 o
   5   5  16       20.34       31.23     14.47 o
   6   5  16       85.83      103.01     21.67 o
   7   5  16        0.38       13.21     11.30 o
 -19   6  16       10.88       23.65     10.94 o
 -18   6  16      466.91      511.60     33.02 o
 -17   6  16        0.22       20.75     12.69 o
 -16   6  16      907.20      921.92     48.59 o
 -15   6  16      111.97      125.58     12.91 o
 -14   6  16      303.03      292.78     20.14 o
 -13   6  16        0.26       16.54      6.78 o
 -12   6  16       94.17       77.09      8.51 o
 -11   6  16        1.79       16.53      6.96 o
 -10   6  16       20.42       17.03      6.73 o
  -9   6  16       14.76       14.13      5.44 o
  -8   6  16       26.79       25.34      8.47 o
  -7   6  16       42.46       30.95      8.01 o
  -6   6  16      313.95      313.59     25.34 o
  -5   6  16      118.46      104.20     13.45 o
  -4   6  16        4.50       12.41      4.71 o
  -3   6  16        3.24       15.60      5.49 o
  -2   6  16       44.71       30.38      9.86 o
  -1   6  16      253.12      212.47     21.77 o
   0   6  16      131.12      158.39     12.18 o
   1   6  16       64.25       38.26     10.24 o
   2   6  16       61.54       33.94     13.91 o
   3   6  16        5.95       18.47      9.68 o
   4   6  16        9.93       24.66     12.03 o
   5   6  16        3.38       15.17      8.97 o
 -18   7  16       15.38       47.05     25.74 o
 -17   7  16       29.02       49.92     22.26 o
 -16   7  16        5.04       19.86      9.77 o
 -15   7  16       82.80       83.30     12.89 o
 -14   7  16       10.02       17.13      6.21 o
 -13   7  16        0.81       12.64      5.61 o
 -12   7  16      131.44      154.34     14.71 o
 -11   7  16       58.01       51.92     12.40 o
 -10   7  16       41.87       55.00     18.31 o
  -9   7  16        6.39       21.06      7.59 o
  -8   7  16       23.24       28.31      7.52 o
  -7   7  16      473.85      499.11     18.77 o
  -6   7  16      104.04       82.19     11.58 o
  -5   7  16       14.73       26.23      7.32 o
  -4   7  16      108.09      119.78     21.08 o
  -3   7  16      100.06       89.23     15.02 o
  -2   7  16        5.12       21.71      9.29 o
  -1   7  16        5.40       26.90     12.68 o
   0   7  16       16.80       33.48     15.50 o
   1   7  16       24.68       26.10     13.56 o
   2   7  16       64.20       80.78     25.98 o
   3   7  16        5.25       33.57     16.80 o
   4   7  16        0.17       15.93      9.68 o
 -16   8  16       31.49       27.55     12.59 o
 -15   8  16        1.02       16.74      7.39 o
 -14   8  16      102.16      112.03     17.68 o
 -13   8  16      428.11      371.93     23.59 o
 -12   8  16       45.74       34.92      9.89 o
 -11   8  16        0.81       17.29      7.09 o
 -10   8  16        0.34       14.73     13.89 o
  -9   8  16       19.17       20.78     13.18 o
  -8   8  16        0.54       13.72      8.01 o
  -7   8  16       47.53       39.60     16.85 o
  -6   8  16       83.67       60.57     18.62 o
  -5   8  16       93.21       90.52     27.81 o
  -4   8  16        2.31       17.74      9.95 o
  -3   8  16      534.47      600.31     34.17 o
  -2   8  16      409.80      395.59     35.82 o
  -1   8  16      223.81      258.93     26.15 o
   0   8  16      102.38      114.32     29.62 o
   1   8  16      342.15      338.77     45.85 o
   2   8  16       11.58       42.99     29.05 o
 -14   9  16      175.90      154.62     44.28 o
 -13   9  16       31.88       56.35     26.52 o
 -12   9  16      401.27      411.46     46.33 o
 -11   9  16       13.44       25.86     14.65 o
 -10   9  16      167.91      191.38     34.67 o
  -9   9  16       16.40       20.87     10.34 o
  -8   9  16        6.60       32.01     15.41 o
  -7   9  16      102.62       96.22     23.38 o
  -6   9  16      293.20      293.33     30.73 o
  -5   9  16      111.95       83.35     21.32 o
  -4   9  16      237.33      192.63     32.67 o
  -3   9  16       58.37       59.11     19.97 o
  -2   9  16      386.42      358.50     30.29 o
  -1   9  16       10.67       21.34     12.21 o
   0   9  16       48.56       48.97     19.11 o
 -10  10  16        1.82       14.64     12.54 o
  -9  10  16       54.49       42.67     28.69 o
  -8  10  16        3.66       16.50     13.37 o
  -7  10  16      267.48      246.90     45.01 o
  -6  10  16       66.64       53.58     26.08 o
  -5  10  16      430.26      447.71     47.83 o
  -4  10  16      190.74      177.78     46.33 o
  -3  10  16      227.20      229.33     39.96 o
 -21   0  17      548.41      515.08     32.38 o
 -19   0  17      288.42      296.17     39.37 o
 -17   0  17      261.16      289.91     24.82 o
 -15   0  17     2230.37     2286.58     63.00 o
 -13   0  17     2926.09     3169.50    101.14 o
 -11   0  17      713.47      794.05     27.04 o
  -9   0  17      486.18      433.96     21.01 o
  -7   0  17      689.81      691.96     30.33 o
  -5   0  17     1093.35     1109.05     31.72 o
  -3   0  17     2330.25     2490.04     60.50 o
  -1   0  17       33.65       41.89      8.67 o
   1   0  17       85.79       80.55     17.48 o
   3   0  17      410.41      426.27     20.98 o
   5   0  17       12.06       27.30     12.38 o
   7   0  17      205.60      206.95     22.17 o
 -22   1  17      402.06      350.99     35.05 o
 -21   1  17      268.28      261.56     17.76 o
 -20   1  17      476.47      475.79     26.33 o
 -19   1  17      264.53      292.24     13.71 o
 -18   1  17       15.83       22.95      6.83 o
 -17   1  17      135.89      169.03     12.41 o
 -16   1  17     1578.30     1660.77     36.11 o
 -15   1  17     1164.71     1222.96     25.86 o
 -14   1  17     1687.21     1817.02     41.71 o
 -13   1  17      413.47      401.50     13.55 o
 -12   1  17      765.12      835.69     28.50 o
 -11   1  17     1546.05     1597.12     33.42 o
 -10   1  17      993.50      963.51     24.88 o
  -9   1  17     1073.01     1165.36     26.67 o
  -8   1  17      329.55      371.05     12.82 o
  -7   1  17      595.94      617.26     17.19 o
  -6   1  17      836.79      847.71     25.75 o
  -5   1  17      490.45      470.57     14.24 o
  -4   1  17     1906.22     2001.81     34.75 o
  -3   1  17       14.48       34.44     12.32 o
  -2   1  17     1787.87     1924.30     33.29 o
  -1   1  17        6.74       15.70      5.83 o
   0   1  17      279.25      273.87     10.24 o
   1   1  17        1.68       14.69      6.51 o
   2   1  17        1.88        8.95      4.84 o
   3   1  17       44.04       51.27      8.33 o
   4   1  17      110.70      107.69     10.25 o
   5   1  17        0.12       12.69      5.05 o
   6   1  17      162.71      152.34     16.91 o
   7   1  17        7.16       16.73      7.19 o
   8   1  17        0.72       19.28     10.71 o
 -22   2  17       28.51       31.78     13.66 o
 -21   2  17      113.11      107.94     21.98 o
 -20   2  17        1.42       18.32      6.84 o
 -19   2  17        2.38       20.75      7.49 o
 -18   2  17       81.67       75.84     16.07 o
 -17   2  17       50.52       57.71      8.71 o
 -16   2  17      119.24      100.38     10.18 o
 -15   2  17       13.73       23.01      6.58 o
 -14   2  17       46.49       34.15      7.02 o
 -13   2  17      396.33      425.95     20.44 o
 -12   2  17        1.33       15.61      5.76 o
 -11   2  17        1.84       13.64      5.02 o
 -10   2  17      310.52      338.19     12.38 o
  -9   2  17      542.05      519.91     17.68 o
  -8   2  17      105.28       87.91      8.52 o
  -7   2  17       30.56       28.21      5.35 o
  -6   2  17      207.40      213.35      8.48 o
  -5   2  17       19.13       20.12      5.00 o
  -4   2  17      315.93      325.97     12.78 o
  -3   2  17      876.64      931.93     19.47 o
  -2   2  17       75.85       75.01      8.13 o
  -1   2  17      116.73      128.66      9.97 o
   0   2  17       40.71       40.37      7.12 o
   1   2  17        1.25       12.04      5.13 o
   2   2  17       24.29       28.69      9.47 o
   3   2  17      302.47      274.86     17.44 o
   4   2  17       63.45       57.53     11.35 o
   5   2  17      210.39      158.71     15.63 o
   6   2  17       13.22       24.00      8.58 o
   7   2  17      106.14       95.08     15.43 o
   8   2  17       15.52       26.27     10.78 o
 -21   3  17       44.57       48.21     11.73 o
 -20   3  17       22.79       22.11      7.29 o
 -19   3  17        7.22       16.36      7.30 o
 -18   3  17        8.54       19.74      7.97 o
 -17   3  17       32.20       28.61      8.83 o
 -16   3  17       10.70       14.57      4.82 o
 -15   3  17      441.84      435.86     24.87 o
 -14   3  17      226.00      234.74     16.57 o
 -13   3  17      396.92      399.10     12.94 o
 -12   3  17      266.86      283.85     10.28 o
 -11   3  17       54.73       49.80      6.25 o
 -10   3  17       27.33       19.11      5.14 o
  -9   3  17       53.84       64.46      8.63 o
  -8   3  17      109.54      105.42      8.55 o
  -7   3  17        2.15       11.51      4.33 o
  -6   3  17        7.49       12.70      4.67 o
  -5   3  17      236.57      228.44     10.18 o
  -4   3  17       74.58       48.73      7.77 o
  -3   3  17      159.37      141.35     12.56 o
  -2   3  17       28.84       22.23      5.54 o
  -1   3  17       59.77       56.14      9.21 o
   0   3  17      156.05      143.91     10.85 o
   1   3  17      109.82      116.64      8.62 o
   2   3  17       17.38       24.85      6.15 o
   3   3  17      127.44      104.97     10.22 o
   4   3  17       31.30       46.10     12.60 o
   5   3  17       10.60        9.62      5.37 o
   6   3  17      170.35      127.95     12.80 o
   7   3  17       48.87       45.38      9.33 o
 -21   4  17       67.49       35.71     21.66 o
 -20   4  17       34.61       33.33     12.24 o
 -19   4  17        0.22       20.33      8.44 o
 -18   4  17      202.56      195.80     14.49 o
 -17   4  17       75.40       81.92     10.40 o
 -16   4  17      429.34      417.19     24.37 o
 -15   4  17       11.85       15.31      6.03 o
 -14   4  17      202.08      216.01     12.39 o
 -13   4  17        4.68        9.41      3.90 o
 -12   4  17      252.00      230.50     29.05 o
 -11   4  17       35.26       34.25      9.97 o
 -10   4  17      268.75      264.70     11.58 o
  -9   4  17      391.79      383.86     15.42 o
  -8   4  17      311.77      311.48     18.49 o
  -7   4  17      546.14      495.71     14.67 o
  -6   4  17      237.86      224.58     11.28 o
  -5   4  17      408.66      385.58     12.60 o
  -4   4  17       86.35       84.16      8.03 o
  -3   4  17       47.98       45.80      7.88 o
  -2   4  17      260.65      269.43     12.48 o
  -1   4  17      106.74      103.02     10.51 o
   0   4  17      336.85      340.66     18.56 o
   1   4  17       17.00       18.63      6.89 o
   2   4  17        1.42       16.45      6.17 o
   3   4  17        1.01       13.77      5.41 o
   4   4  17        0.80       18.55      9.97 o
   5   4  17      136.52      144.59     17.16 o
   6   4  17       19.55       28.66     15.05 o
 -20   5  17       40.36       37.08     22.77 o
 -19   5  17      116.06       80.09     17.90 o
 -18   5  17      314.54      294.46     38.97 o
 -17   5  17      140.70      123.14     13.88 o
 -16   5  17      259.39      281.26     16.84 o
 -15   5  17      469.13      495.49     24.21 o
 -14   5  17      990.76      988.90     35.06 o
 -13   5  17      136.69      159.72     12.75 o
 -12   5  17      776.56      787.01     37.89 o
 -11   5  17      466.21      403.98     15.27 o
 -10   5  17       81.55       98.98     14.53 o
  -9   5  17        4.97       21.61      8.46 o
  -8   5  17       61.66       63.71     11.91 o
  -7   5  17        0.30       23.71      6.90 o
  -6   5  17       50.38       76.55     11.56 o
  -5   5  17        5.41       23.64      7.85 o
  -4   5  17      418.75      378.36     23.12 o
  -3   5  17      139.20      125.16     13.46 o
  -2   5  17      798.22      779.45     25.38 o
  -1   5  17      418.87      383.85     20.20 o
   0   5  17      108.88      113.96     10.92 o
   1   5  17      151.66      159.30     11.38 o
   2   5  17       87.03       70.38     12.47 o
   3   5  17      213.73      183.14     22.45 o
   4   5  17       75.20       71.46     18.73 o
   5   5  17        6.62       25.36     18.23 o
 -19   6  17      274.31      224.35     43.62 o
 -18   6  17      187.28      153.22     36.63 o
 -17   6  17       93.51       75.52     13.69 o
 -16   6  17       37.10       20.36      8.27 o
 -15   6  17     1613.64     1692.85    111.40 o
 -14   6  17        0.80       20.58      8.02 o
 -13   6  17     1546.61     1620.40     63.28 o
 -12   6  17        1.04       19.89      8.07 o
 -11   6  17      352.90      370.65     22.41 o
 -10   6  17       26.26       35.54      9.74 o
  -9   6  17       94.42      101.73     19.14 o
  -8   6  17      136.90      126.14     12.97 o
  -7   6  17       15.18       31.71      8.28 o
  -6   6  17      377.74      280.53     18.10 o
  -5   6  17     1015.12      959.79     33.06 o
  -4   6  17       20.97       22.88      7.60 o
  -3   6  17      342.59      349.38     17.81 o
  -2   6  17       21.12       25.90      7.79 o
  -1   6  17      359.15      338.89     17.26 o
   0   6  17      299.47      282.20     23.15 o
   1   6  17      163.51      194.92     24.12 o
   2   6  17       24.58       25.78     14.11 o
   3   6  17       62.08       65.07     25.87 o
   4   6  17       35.06       33.75     15.96 o
 -17   7  17       87.40       95.24     39.47 o
 -16   7  17      239.92      207.50     22.47 o
 -15   7  17       31.52       32.14     11.32 o
 -14   7  17      298.43      321.49     21.71 o
 -13   7  17       81.10       81.88     11.24 o
 -12   7  17      101.50      135.89     14.58 o
 -11   7  17        0.24       12.90      5.55 o
 -10   7  17      194.13      213.84     23.52 o
  -9   7  17        6.31       17.39      9.33 o
  -8   7  17       21.61       20.73      9.33 o
  -7   7  17       35.53       21.59      8.94 o
  -6   7  17        4.97       26.03      9.08 o
  -5   7  17      148.85      122.82     17.15 o
  -4   7  17      151.13      164.32     19.36 o
  -3   7  17      109.71      116.48     18.53 o
  -2   7  17      540.66      531.73     26.36 o
  -1   7  17      156.15      174.19     23.57 o
   0   7  17      212.88      252.73     71.73 o
   1   7  17      116.21      106.38     21.97 o
   2   7  17      299.03      299.11     34.06 o
 -15   8  17      111.85       94.07     39.10 o
 -14   8  17      220.59      149.29     23.67 o
 -13   8  17      172.85      188.50     17.32 o
 -12   8  17       33.64       49.42     13.20 o
 -11   8  17        4.17       27.91      8.80 o
 -10   8  17       66.22       50.27     17.33 o
  -9   8  17       15.80       30.23     16.39 o
  -8   8  17      179.76      154.10     21.22 o
  -7   8  17       42.17       38.11     16.71 o
  -6   8  17        6.25       17.55      9.69 o
  -5   8  17      218.67      223.45     62.88 o
  -4   8  17      101.89       67.32     23.27 o
  -3   8  17       22.58       21.82     10.53 o
  -2   8  17        7.60       21.64     11.56 o
  -1   8  17       26.36       27.11     15.01 o
   0   8  17       84.57      131.98     32.76 o
 -12   9  17      232.69      185.87     44.23 o
 -11   9  17        9.39       14.48     11.85 o
 -10   9  17       25.89       36.06     26.08 o
  -9   9  17       22.06       46.99     19.57 o
  -8   9  17       46.91       60.57     22.65 o
  -7   9  17      217.26      197.51     27.57 o
  -6   9  17      209.45      186.49     28.66 o
  -5   9  17        3.48       25.69     13.31 o
  -4   9  17       12.16       27.75     14.20 o
  -3   9  17       81.23       65.40     26.04 o
  -2   9  17        2.62       23.24     19.56 o
  -1   9  17        9.42       27.76     20.33 o
 -22   0  18        0.94       14.89     12.22 o
 -20   0  18        6.24       18.34      9.41 o
 -18   0  18      779.71      873.63     34.32 o
 -16   0  18      832.91      884.93     30.19 o
 -14   0  18      103.31      115.19     33.09 o
 -12   0  18      105.37       81.33     13.53 o
 -10   0  18     1477.91     1432.64     46.59 o
  -8   0  18      244.60      244.32     20.93 o
  -6   0  18      338.86      368.87     17.92 o
  -4   0  18      671.82      718.18     39.05 o
  -2   0  18     2928.89     3071.28     72.81 o
   0   0  18      564.46      589.13     25.35 o
   2   0  18       52.73       52.61     12.41 o
   4   0  18       12.95       12.01      9.30 o
   6   0  18      220.91      211.70     22.46 o
 -21   1  18       57.49       48.34     10.10 o
 -20   1  18      415.25      387.20     18.81 o
 -19   1  18       42.58       25.46      8.21 o
 -18   1  18      426.84      423.25     25.86 o
 -17   1  18      416.38      383.09     18.37 o
 -16   1  18      497.63      501.58     15.22 o
 -15   1  18      165.11      149.58     14.40 o
 -14   1  18      223.93      203.12     10.47 o
 -13   1  18       90.82       76.81     11.54 o
 -12   1  18      931.02      976.91     25.41 o
 -11   1  18       36.47       32.83      8.57 o
 -10   1  18      380.60      396.43     21.13 o
  -9   1  18        7.31       15.32      5.45 o
  -8   1  18       48.00       40.31      7.78 o
  -7   1  18        1.83       11.78      4.50 o
  -6   1  18       10.91       19.33      5.75 o
  -5   1  18       46.78       30.57      7.80 o
  -4   1  18       14.16       24.70      6.37 o
  -3   1  18      324.24      322.54     10.30 o
  -2   1  18      172.22      201.71     10.14 o
  -1   1  18      258.34      274.29     10.72 o
   0   1  18       88.38       89.66      7.73 o
   1   1  18      100.46       99.64     16.36 o
   2   1  18        2.89       16.78      6.66 o
   3   1  18       39.62       43.17     12.94 o
   4   1  18       35.26       22.54     10.41 o
   5   1  18      241.93      196.12     25.03 o
   6   1  18       53.77       49.66     12.32 o
   7   1  18      145.34       93.00     20.54 o
 -21   2  18       32.65       30.12      9.61 o
 -20   2  18      120.31      110.76     12.26 o
 -19   2  18       62.94       56.14     12.82 o
 -18   2  18        0.01       22.42      8.45 o
 -17   2  18       44.47       50.42     10.34 o
 -16   2  18       40.57       32.44      7.14 o
 -15   2  18      277.74      283.34     11.11 o
 -14   2  18        8.78       14.11      4.83 o
 -13   2  18     1433.48     1494.15     33.96 o
 -12   2  18        0.64       14.69      5.45 o
 -11   2  18     1840.25     1941.46     41.31 o
 -10   2  18        1.01       10.94      4.47 o
  -9   2  18      124.87      129.29     10.15 o
  -8   2  18     1191.20     1216.25     29.22 o
  -7   2  18      110.19       99.10      8.66 o
  -6   2  18       30.70       45.82      7.33 o
  -5   2  18      580.07      613.96     27.63 o
  -4   2  18        2.63       10.80      3.87 o
  -3   2  18      589.37      621.77     15.43 o
  -2   2  18      216.20      195.17      9.93 o
  -1   2  18      634.61      665.39     18.32 o
   0   2  18      104.04       99.49     10.30 o
   1   2  18      590.43      558.78     20.33 o
   2   2  18       58.51       57.41      9.36 o
   3   2  18      225.36      219.86     23.23 o
   4   2  18       77.35       71.44     15.28 o
   5   2  18        2.62       15.63      8.25 o
   6   2  18        4.22       24.38     13.61 o
 -21   3  18       86.29       94.11     19.95 o
 -20   3  18       21.26       22.15      9.38 o
 -19   3  18        3.63       22.69      8.84 o
 -18   3  18       22.82       24.18      8.31 o
 -17   3  18       53.23       66.81     13.15 o
 -16   3  18       10.26       21.78      7.58 o
 -15   3  18      193.41      194.54     11.22 o
 -14   3  18      817.07      846.89     31.72 o
 -13   3  18      120.69      103.72      8.67 o
 -12   3  18     1877.15     2020.45     51.31 o
 -11   3  18      256.35      237.34      9.50 o
 -10   3  18      552.84      569.78     17.55 o
  -9   3  18      261.82      240.59     11.44 o
  -8   3  18       49.74       39.94      7.61 o
  -7   3  18      176.93      185.33      9.61 o
  -6   3  18      355.16      381.79     19.29 o
  -5   3  18      273.85      279.00     11.16 o
  -4   3  18     1267.86     1256.13     29.01 o
  -3   3  18       23.91       27.08      5.63 o
  -2   3  18      944.76      948.41     25.97 o
  -1   3  18       17.47       12.71      4.11 o
   0   3  18      260.61      288.88     11.39 o
   1   3  18       36.01       23.11      6.97 o
   2   3  18      125.54      119.38     12.16 o
   3   3  18        0.33       19.45      9.40 o
   4   3  18        0.99       11.37      6.13 o
   5   3  18        2.23       23.12     12.80 o
 -20   4  18       27.17       35.31     13.39 o
 -19   4  18       80.66       85.26     12.32 o
 -18   4  18        6.90       20.90      8.11 o
 -17   4  18      220.84      218.70     14.53 o
 -16   4  18      168.86      191.47     13.54 o
 -15   4  18     1058.65     1104.28     31.01 o
 -14   4  18       15.23       28.06      9.35 o
 -13   4  18     1595.59     1691.97     72.02 o
 -12   4  18      103.47      107.37     10.44 o
 -11   4  18      960.98     1069.31     33.20 o
 -10   4  18       70.66       67.61     11.82 o
  -9   4  18       15.82       22.29      6.66 o
  -8   4  18      201.96      201.37      9.23 o
  -7   4  18      119.17       98.32      7.97 o
  -6   4  18      222.05      235.54     10.60 o
  -5   4  18     1079.93     1169.95     38.55 o
  -4   4  18        0.37       17.24      6.13 o
  -3   4  18      320.88      332.78     15.20 o
  -2   4  18       17.22       20.24      6.02 o
  -1   4  18       95.45       85.67      9.30 o
   0   4  18      177.12      170.91     13.03 o
   1   4  18       41.36       38.84      9.39 o
   2   4  18       57.19       52.95     21.03 o
   3   4  18       46.26       33.04      8.60 o
   4   4  18       45.76       52.71     19.81 o
   5   4  18       13.65       21.76     15.98 o
 -19   5  18       40.33       34.44     12.91 o
 -18   5  18      136.26       92.14     13.81 o
 -17   5  18       96.01       91.16     15.80 o
 -16   5  18      461.30      492.60     30.37 o
 -15   5  18      480.68      398.34     22.16 o
 -14   5  18      851.88      885.80     27.90 o
 -13   5  18        2.73       12.21      5.10 o
 -12   5  18      689.76      750.43     28.04 o
 -11   5  18        1.46       11.03      4.50 o
 -10   5  18      220.85      223.53     14.58 o
  -9   5  18        0.07       14.95      5.69 o
  -8   5  18      159.42      163.92     11.38 o
  -7   5  18       63.97       57.19     10.03 o
  -6   5  18       24.83       39.87     10.48 o
  -5   5  18       53.92       50.55     10.13 o
  -4   5  18      131.09      113.75     11.01 o
  -3   5  18       54.19       53.43     13.44 o
  -2   5  18       42.94       46.31      8.75 o
  -1   5  18      173.61      159.83     13.79 o
   0   5  18        4.54       23.31      9.15 o
   1   5  18      163.28      163.31     25.13 o
   2   5  18        6.54       26.98     12.90 o
   3   5  18       16.13       23.84     12.46 o
   4   5  18       10.83       34.73     19.28 o
 -18   6  18       24.71       31.10     13.97 o
 -17   6  18       92.01       45.01     18.26 o
 -16   6  18       74.24       49.17     14.59 o
 -15   6  18       12.51       24.06      7.92 o
 -14   6  18       16.65       25.69     10.51 o
 -13   6  18        2.28       17.73      6.30 o
 -12   6  18       66.38       86.54     11.44 o
 -11   6  18        9.50       17.37      6.86 o
 -10   6  18       27.26       36.83     13.14 o
  -9   6  18       92.97       66.53     12.93 o
  -8   6  18      304.79      316.19     21.58 o
  -7   6  18       41.41       65.98     13.92 o
  -6   6  18       61.64       70.24     11.38 o
  -5   6  18      390.22      318.44     28.37 o
  -4   6  18       41.72       49.62     14.49 o
  -3   6  18        4.57       18.26      6.76 o
  -2   6  18      157.89      135.08     15.38 o
  -1   6  18       59.38       57.19     12.61 o
   0   6  18      139.40      136.83     20.04 o
   1   6  18        0.82       17.97      9.40 o
   2   6  18       10.70       19.24     10.20 o
 -16   7  18       16.70       36.23     14.52 o
 -15   7  18       24.34       18.54      9.15 o
 -14   7  18       14.62       27.06      9.26 o
 -13   7  18       28.48       26.42     10.21 o
 -12   7  18      114.60      104.18     12.80 o
 -11   7  18       16.81       19.94     10.63 o
 -10   7  18      134.81      120.96     16.71 o
  -9   7  18        0.20       21.56     12.05 o
  -8   7  18        5.85       17.59      9.06 o
  -7   7  18        6.45       18.61     10.67 o
  -6   7  18       20.66       32.67     21.18 o
  -5   7  18       14.08       29.31     14.41 o
  -4   7  18       86.16       72.71     20.23 o
  -3   7  18      236.55      262.54     38.18 o
  -2   7  18       37.68       32.19     14.94 o
  -1   7  18       63.45       48.42     20.01 o
   0   7  18      165.94      183.46     46.26 o
   1   7  18      183.99      145.83     45.29 o
 -14   8  18        6.57       12.07     10.61 o
 -13   8  18       76.63       63.34     35.47 o
 -12   8  18       90.98       75.69     22.94 o
 -11   8  18      146.75      177.07     28.32 o
 -10   8  18        0.55       19.66     10.76 o
  -9   8  18       13.03       33.75     17.27 o
  -8   8  18        1.15       17.89     10.20 o
  -7   8  18       81.66       72.46     22.66 o
  -6   8  18       14.14       19.33     10.89 o
  -5   8  18      204.18      201.08     24.56 o
  -4   8  18       28.00       30.27     16.42 o
  -3   8  18      234.33      261.38     30.48 o
  -2   8  18      120.52       94.30     22.21 o
  -1   8  18       94.82       95.03     35.00 o
 -10   9  18      188.75      150.13     33.91 o
  -9   9  18       82.23       72.11     29.69 o
  -8   9  18       42.56       33.40     24.62 o
  -7   9  18        3.41       20.46     15.92 o
  -6   9  18       87.58       76.18     39.36 o
  -5   9  18      109.06       75.22     31.99 o
 -21   0  19      660.76      633.16     52.63 o
 -19   0  19      353.24      366.82     23.03 o
 -17   0  19     1884.36     1994.60     87.62 o
 -15   0  19     2932.76     3155.66    295.23 o
 -13   0  19     1713.99     1871.73     66.03 o
 -11   0  19      844.16      869.54     36.92 o
  -9   0  19       24.21       37.40     12.75 o
  -7   0  19       69.11       66.25     13.27 o
  -5   0  19      573.58      524.03     25.65 o
  -3   0  19       13.72       12.00      5.86 o
  -1   0  19       83.35       88.89     10.87 o
   1   0  19       14.73       19.80      7.98 o
   3   0  19      120.72      122.12     27.92 o
   5   0  19       10.55       25.65     16.79 o
 -21   1  19       20.87       34.21     12.34 o
 -20   1  19      207.12      179.50     15.16 o
 -19   1  19       18.44       28.93      8.65 o
 -18   1  19       19.21       26.33      8.11 o
 -17   1  19       15.95       27.00     10.11 o
 -16   1  19      676.23      773.11     39.10 o
 -15   1  19       16.98       26.55      6.71 o
 -14   1  19      773.45      806.70     32.75 o
 -13   1  19      163.96      168.81     11.74 o
 -12   1  19      477.59      567.70     20.35 o
 -11   1  19      522.52      529.68     20.59 o
 -10   1  19      413.87      398.57     16.92 o
  -9   1  19      426.69      424.81     18.16 o
  -8   1  19      166.18      180.92     11.55 o
  -7   1  19       18.54       13.44      4.90 o
  -6   1  19      131.64      143.85      8.25 o
  -5   1  19       24.88       43.53      7.28 o
  -4   1  19      169.66      170.87      9.79 o
  -3   1  19      395.65      384.66     12.99 o
  -2   1  19      575.12      584.07     18.81 o
  -1   1  19      158.60      160.54     11.03 o
   0   1  19      139.16      138.62     10.40 o
   1   1  19       38.93       44.60      9.10 o
   2   1  19       34.74       41.78      9.61 o
   3   1  19       23.66       26.51     10.15 o
   4   1  19       12.66       30.66     12.72 o
   5   1  19        9.25       26.89     21.48 o
 -21   2  19       44.75       23.92     11.58 o
 -20   2  19       55.69       44.10     10.34 o
 -19   2  19       19.13       20.95      8.09 o
 -18   2  19       56.71       55.26     12.32 o
 -17   2  19        8.26       18.05      6.89 o
 -16   2  19       29.76       35.04     10.16 o
 -15   2  19       27.60       36.63      9.45 o
 -14   2  19       40.34       39.47      8.74 o
 -13   2  19       24.29       23.93      7.00 o
 -12   2  19      384.47      390.76     14.41 o
 -11   2  19      191.96      197.61     13.85 o
 -10   2  19       94.91      113.78     10.06 o
  -9   2  19      235.98      283.26     16.06 o
  -8   2  19       66.06       70.95     13.15 o
  -7   2  19      833.47      861.65     19.98 o
  -6   2  19       10.17       19.32      6.06 o
  -5   2  19       41.94       44.04      6.87 o
  -4   2  19      478.05      477.36     15.26 o
  -3   2  19       20.90       18.89      5.55 o
  -2   2  19      164.73      175.82     10.10 o
  -1   2  19        2.93       15.18      5.53 o
   0   2  19       89.92       84.84      8.44 o
   1   2  19        0.34       15.87      6.83 o
   2   2  19       73.64       46.79      8.70 o
   3   2  19       42.66       37.50     11.75 o
   4   2  19       17.15       14.48     11.98 o
 -20   3  19       70.15       78.15     21.81 o
 -19   3  19       45.38       25.76      8.82 o
 -18   3  19      105.05       91.16     11.74 o
 -17   3  19       13.90       13.86      6.41 o
 -16   3  19       95.62      106.52     16.03 o
 -15   3  19       52.10       49.28      9.63 o
 -14   3  19       47.91       54.49      8.06 o
 -13   3  19       35.53       32.38      7.52 o
 -12   3  19        1.77       13.59      5.46 o
 -11   3  19      307.76      325.05     12.84 o
 -10   3  19        7.11       19.76      6.45 o
  -9   3  19      165.43      186.85     11.54 o
  -8   3  19       32.17       27.41      7.62 o
  -7   3  19       10.14       15.73      5.40 o
  -6   3  19        8.49       13.79      5.34 o
  -5   3  19        2.36       14.13      4.92 o
  -4   3  19       86.25       93.22     19.17 o
  -3   3  19      259.97      264.60     14.93 o
  -2   3  19       37.82       29.12      7.00 o
  -1   3  19      310.09      292.47     12.63 o
   0   3  19       50.87       41.84     10.37 o
   1   3  19      245.58      221.62     16.26 o
   2   3  19        0.57       15.98      6.16 o
   3   3  19      157.65       93.51     28.80 o
   4   3  19        0.02       11.10      9.90 o
 -19   4  19        2.70       21.13      8.38 o
 -18   4  19        5.39       13.28      5.80 o
 -17   4  19       29.08       29.69      8.65 o
 -16   4  19        1.62       15.85      6.85 o
 -15   4  19        1.68       15.41      6.80 o
 -14   4  19       20.19       25.26      8.46 o
 -13   4  19       70.30       57.83      9.95 o
 -12   4  19      245.44      257.44     18.41 o
 -11   4  19       27.33       21.60      6.29 o
 -10   4  19      303.13      301.51     12.68 o
  -9   4  19      476.29      434.40     13.65 o
  -8   4  19      104.07      105.36      8.08 o
  -7   4  19       12.93       13.85      4.58 o
  -6   4  19       21.57       21.74      6.65 o
  -5   4  19      100.66       95.41     11.74 o
  -4   4  19       94.45      119.93      9.83 o
  -3   4  19      188.31      175.13     11.13 o
  -2   4  19      104.57       97.91     10.34 o
  -1   4  19      102.13       81.97      9.27 o
   0   4  19      110.00      108.40     10.81 o
   1   4  19       16.90       26.23      9.94 o
   2   4  19      322.48      289.85     25.21 o
   3   4  19        0.19       14.82     12.36 o
 -18   5  19      148.17      128.01     26.64 o
 -17   5  19       19.53       24.62      9.00 o
 -16   5  19      346.65      302.99     17.70 o
 -15   5  19       10.06       21.02      8.84 o
 -14   5  19     1431.31     1529.13     59.44 o
 -13   5  19      136.72      148.87     11.76 o
 -12   5  19      630.75      611.56     19.46 o
 -11   5  19      206.92      222.90     27.08 o
 -10   5  19      228.36      215.10     17.10 o
  -9   5  19      143.45      172.35     14.44 o
  -8   5  19       40.81       57.66     11.78 o
  -7   5  19       21.07       33.52      9.11 o
  -6   5  19        6.62       27.83      8.14 o
  -5   5  19       43.72       60.65     10.94 o
  -4   5  19        1.40       13.54      5.32 o
  -3   5  19        3.75       20.65      6.50 o
  -2   5  19       13.98       22.24      7.79 o
  -1   5  19       85.46       65.91     12.57 o
   0   5  19       51.85       61.99     18.37 o
   1   5  19      361.28      322.61     41.49 o
   2   5  19        5.36       16.64      9.39 o
 -17   6  19      364.12      295.64     35.37 o
 -16   6  19        7.43       18.97      8.18 o
 -15   6  19      610.68      562.19     36.98 o
 -14   6  19        1.48       23.61      9.57 o
 -13   6  19     1082.90     1104.11     56.77 o
 -12   6  19       42.99       39.60     10.82 o
 -11   6  19      144.66      151.83     17.81 o
 -10   6  19       79.44       90.87     14.80 o
  -9   6  19       29.72       45.82     17.97 o
  -8   6  19        0.93       17.32      8.79 o
  -7   6  19       60.72       40.40     14.80 o
  -6   6  19        3.69       12.17      6.73 o
  -5   6  19      295.78      293.44     30.43 o
  -4   6  19        0.64       17.60      7.52 o
  -3   6  19      263.91      237.98     21.29 o
  -2   6  19       22.76       32.35     10.06 o
  -1   6  19       21.55       36.70     12.43 o
   0   6  19        0.51       19.62      8.87 o
 -15   7  19        0.70       17.06      9.27 o
 -14   7  19      393.50      308.63     20.56 o
 -13   7  19       13.34       28.33      9.61 o
 -12   7  19      141.66      128.26     27.25 o
 -11   7  19       10.06       28.22     14.81 o
 -10   7  19       93.84       81.29     19.80 o
  -9   7  19       26.08       47.40     17.06 o
  -8   7  19      137.35      147.31     26.10 o
  -7   7  19       41.73       49.70     39.44 o
  -6   7  19      151.13      150.72     25.74 o
  -5   7  19       14.65       27.87     13.04 o
  -4   7  19       60.33       56.58     21.07 o
  -3   7  19        5.19       20.68      8.82 o
  -2   7  19      142.33       70.99     28.33 o
  -1   7  19       22.00       14.62     12.66 o
 -12   8  19       19.78       27.11     19.53 o
 -11   8  19       14.34       25.71     20.92 o
 -10   8  19       36.39       32.72     22.20 o
  -9   8  19       48.39       46.97     29.92 o
  -8   8  19       11.08       31.39     21.14 o
  -7   8  19       20.13       36.55     17.32 o
  -6   8  19        8.49       22.85     12.58 o
  -5   8  19       98.21      115.44     32.14 o
  -4   8  19       17.63       60.02     29.12 o
 -20   0  20      266.44      247.74     22.83 o
 -18   0  20      324.43      312.23     34.01 o
 -16   0  20       43.03       26.67     20.03 o
 -14   0  20       59.53       84.91     31.79 o
 -12   0  20      233.10      195.26     34.26 o
 -10   0  20       63.49       93.63     11.76 o
  -8   0  20       13.99       12.26      6.42 o
  -6   0  20        4.00       11.27      6.15 o
  -4   0  20       13.72       17.40      8.86 o
  -2   0  20       86.35       93.36     18.43 o
   0   0  20      367.87      320.76     16.38 o
   2   0  20      643.96      596.47    110.42 o
   4   0  20      112.53       88.98     35.54 o
 -20   1  20      126.19       64.21     16.29 o
 -19   1  20      193.16      204.53     14.27 o
 -18   1  20      246.21      253.73     23.43 o
 -17   1  20        3.76       16.49      7.17 o
 -16   1  20      235.47      236.68     20.80 o
 -15   1  20        7.00       12.31      5.14 o
 -14   1  20      546.45      550.49     30.61 o
 -13   1  20       73.43      102.48     13.97 o
 -12   1  20     1065.24     1072.79     56.59 o
 -11   1  20      318.41      349.77     21.53 o
 -10   1  20       19.69       35.00      9.05 o
  -9   1  20      648.14      615.34     17.58 o
  -8   1  20       29.08       39.26      8.71 o
  -7   1  20       88.92       99.68      9.81 o
  -6   1  20        0.26       12.57      4.90 o
  -5   1  20       21.24       20.26      6.76 o
  -4   1  20       52.69       58.79      8.89 o
  -3   1  20      449.05      406.07     16.87 o
  -2   1  20       44.72       30.58      7.32 o
  -1   1  20     1244.64     1229.79     29.49 o
   0   1  20        6.35       18.33      5.87 o
   1   1  20      375.60      378.81     15.62 o
   2   1  20       14.02       22.02      8.25 o
   3   1  20       36.20       40.01     12.82 o
 -20   2  20        3.59       23.96      9.06 o
 -19   2  20       12.57       37.08     12.65 o
 -18   2  20        7.79       15.77      7.04 o
 -17   2  20      120.11       88.98     17.01 o
 -16   2  20      120.10      126.40     18.76 o
 -15   2  20      225.64      232.08     16.76 o
 -14   2  20        8.27       19.22      7.00 o
 -13   2  20      258.08      277.21     13.48 o
 -12   2  20      163.91      173.65     18.36 o
 -11   2  20      854.89      793.62     26.80 o
 -10   2  20       87.00      100.86      9.31 o
  -9   2  20      660.12      669.35     18.24 o
  -8   2  20       18.13       14.70      5.00 o
  -7   2  20       16.84       25.50      6.26 o
  -6   2  20        5.52       18.34      5.44 o
  -5   2  20       56.70       47.62      7.11 o
  -4   2  20        0.92       18.02      5.92 o
  -3   2  20      271.40      268.56     11.52 o
  -2   2  20       65.30       60.82      9.41 o
  -1   2  20       77.82       81.35      8.59 o
   0   2  20      134.92      124.62     16.27 o
   1   2  20       20.28       26.54      8.75 o
   2   2  20       65.59       77.99     21.69 o
   3   2  20       73.36       49.21     21.78 o
 -19   3  20        4.53       14.94      7.06 o
 -18   3  20       28.80       29.49      9.14 o
 -17   3  20       20.62       25.54      8.55 o
 -16   3  20      178.09      181.87     13.77 o
 -15   3  20      101.84      108.51     15.46 o
 -14   3  20      680.81      694.86     21.79 o
 -13   3  20       34.19       37.92     14.55 o
 -12   3  20      940.80      900.26     22.02 o
 -11   3  20      151.71      182.72     19.38 o
 -10   3  20      212.29      216.09     11.77 o
  -9   3  20      242.82      217.97     16.18 o
  -8   3  20      116.35      126.32     12.72 o
  -7   3  20       21.29       26.70      7.77 o
  -6   3  20      559.26      511.95     19.27 o
  -5   3  20      131.91      105.93     12.60 o
  -4   3  20      193.17      185.45     12.59 o
  -3   3  20       21.25       28.61      8.15 o
  -2   3  20       87.58       69.72     10.99 o
  -1   3  20       47.18       40.76      9.83 o
   0   3  20       40.90       50.95     11.58 o
   1   3  20       16.89       23.55     11.71 o
   2   3  20        2.99        8.22      7.19 o
   3   3  20       42.81       15.03     12.52 o
 -18   4  20       17.67       30.31     11.27 o
 -17   4  20      118.09       99.65     12.98 o
 -16   4  20       58.76       70.09     14.77 o
 -15   4  20      254.80      261.82     21.35 o
 -14   4  20      231.90      233.72     19.06 o
 -13   4  20      215.04      185.75     16.34 o
 -12   4  20        7.45       18.29      6.09 o
 -11   4  20      451.87      503.09     18.01 o
 -10   4  20       73.77       73.58     11.65 o
  -9   4  20      466.77      447.84     19.95 o
  -8   4  20       11.16       22.51      6.00 o
  -7   4  20       11.39       17.69      6.34 o
  -6   4  20        0.79       15.73      6.06 o
  -5   4  20        5.00       17.35      5.98 o
  -4   4  20       94.02      101.99     16.96 o
  -3   4  20       10.49       25.72      8.86 o
  -2   4  20       61.88       45.84     11.62 o
  -1   4  20       13.94       16.70      7.38 o
   0   4  20      220.73      175.06     26.94 o
   1   4  20        0.25       23.76     13.13 o
 -17   5  20        2.25       20.43     11.47 o
 -16   5  20       31.68       26.31     12.44 o
 -15   5  20        8.04       34.16     11.42 o
 -14   5  20      268.32      242.08     19.92 o
 -13   5  20      159.79      152.50     31.20 o
 -12   5  20      265.89      221.71     21.87 o
 -11   5  20      180.93      190.93     21.17 o
 -10   5  20       15.70       34.45     10.74 o
  -9   5  20       44.98       37.23     11.05 o
  -8   5  20        0.54       18.82      7.86 o
  -7   5  20       41.10       43.69     13.83 o
  -6   5  20       28.42       30.51     11.58 o
  -5   5  20       20.37       27.19      9.37 o
  -4   5  20        1.49       32.33     11.48 o
  -3   5  20        5.81       38.65     15.32 o
  -2   5  20        6.39       23.03     11.68 o
  -1   5  20      254.55      252.48     21.13 o
   0   5  20        0.69       29.56     11.70 o
 -16   6  20       17.54       27.31     17.59 o
 -15   6  20      104.25       76.60     14.62 o
 -14   6  20       47.79       62.57     16.02 o
 -13   6  20       50.30       40.06     14.28 o
 -12   6  20      635.62      580.56     49.80 o
 -11   6  20        1.42       30.47     13.86 o
 -10   6  20      365.50      349.95     31.31 o
  -9   6  20       46.95       39.72     14.64 o
  -8   6  20       77.49       82.82     21.55 o
  -7   6  20        0.48       19.52      8.48 o
  -6   6  20       66.37       71.00     17.17 o
  -5   6  20        3.16       29.69     11.54 o
  -4   6  20      197.02      211.14     34.25 o
  -3   6  20       40.39       36.70     12.58 o
  -2   6  20      213.60      207.63     29.04 o
  -1   6  20       19.36       39.25     29.77 o
 -13   7  20      105.74      102.60     31.69 o
 -12   7  20        9.66       21.74     18.41 o
 -11   7  20       77.38       60.88     29.03 o
 -10   7  20       74.93       65.21     20.93 o
  -9   7  20      171.41      162.59     24.84 o
  -8   7  20        2.30       30.72     15.24 o
  -7   7  20       87.82       95.09     45.91 o
  -6   7  20        8.25       19.52     11.38 o
  -5   7  20        3.44       15.37      7.38 o
  -4   7  20       61.90       59.21     29.96 o
 -19   0  21      342.97      321.18     25.36 o
 -17   0  21       54.50       53.11     14.36 o
 -15   0  21      842.58      974.67     71.56 o
 -13   0  21      265.64      395.40     39.02 o
 -11   0  21      347.79      297.41     33.04 o
  -9   0  21       55.17       38.62     29.41 o
  -7   0  21       16.63       18.61      8.24 o
  -5   0  21      268.12      240.51     15.38 o
  -3   0  21      167.36      161.59     13.96 o
  -1   0  21       65.89       63.60     18.75 o
   1   0  21      409.63      329.14     27.37 o
 -19   1  21        9.41       18.62      6.72 o
 -18   1  21       39.33       24.92      9.92 o
 -17   1  21      231.21      212.12     22.67 o
 -16   1  21       43.99       47.39     14.24 o
 -15   1  21      638.19      603.07     29.47 o
 -14   1  21      579.20      590.67     24.79 o
 -13   1  21      737.81      760.84     37.60 o
 -12   1  21      196.50      176.99     24.81 o
 -11   1  21      345.83      358.13     14.66 o
 -10   1  21      318.45      283.86     25.95 o
  -9   1  21      165.48      160.18     12.13 o
  -8   1  21        5.87       16.11      5.62 o
  -7   1  21       14.86       29.55      7.15 o
  -6   1  21       74.56       74.45     11.02 o
  -5   1  21       31.74       23.69      6.85 o
  -4   1  21        1.62       12.68      4.73 o
  -3   1  21        0.89       16.56      5.51 o
  -2   1  21        3.48       18.66      6.27 o
  -1   1  21       12.82       22.87      6.81 o
   0   1  21       72.95       46.12     11.01 o
   1   1  21       86.16       92.43     15.50 o
   2   1  21        0.22       25.41      9.78 o
 -19   2  21        0.54       11.22      9.90 o
 -18   2  21       20.75       18.35      7.69 o
 -17   2  21        4.22       25.64      8.94 o
 -16   2  21       31.08       36.27     12.34 o
 -15   2  21       38.80       40.32     10.30 o
 -14   2  21       99.55      109.67     10.56 o
 -13   2  21      130.67      133.98     12.15 o
 -12   2  21       96.34       88.15     10.08 o
 -11   2  21      323.43      327.42     14.60 o
 -10   2  21      471.48      530.96     18.85 o
  -9   2  21        2.02       15.12      5.26 o
  -8   2  21      813.87      845.19     24.80 o
  -7   2  21      129.39      135.64      9.39 o
  -6   2  21      276.26      295.95     13.73 o
  -5   2  21      111.21      123.41     16.78 o
  -4   2  21      123.32      120.42      9.51 o
  -3   2  21       44.62       35.66      9.03 o
  -2   2  21       18.46       24.40      7.26 o
  -1   2  21        3.32       32.54     10.00 o
   0   2  21      205.36      155.33     18.79 o
   1   2  21       13.93       28.14      9.78 o
   2   2  21      218.92      164.89     29.63 o
 -18   3  21       37.40       25.25     10.67 o
 -17   3  21        8.08       25.45     14.32 o
 -16   3  21      170.52      156.41     16.72 o
 -15   3  21       22.56       21.05      8.78 o
 -14   3  21       37.50       29.85      9.54 o
 -13   3  21       33.83       32.36      7.25 o
 -12   3  21        0.87        9.89      4.53 o
 -11   3  21      448.25      406.99     26.36 o
 -10   3  21       14.61       21.25      6.75 o
  -9   3  21      889.74      899.12     52.56 o
  -8   3  21       54.27       42.62     10.80 o
  -7   3  21      266.92      295.17     13.02 o
  -6   3  21       21.33       18.86      6.78 o
  -5   3  21        6.58       18.60      6.24 o
  -4   3  21       12.65       30.00      8.52 o
  -3   3  21      274.14      278.20     18.10 o
  -2   3  21        0.07       14.97      5.94 o
  -1   3  21      208.80      198.33     17.20 o
   0   3  21        5.94       23.08      9.02 o
   1   3  21       32.96       28.14     12.59 o
 -17   4  21        8.83       19.56     16.30 o
 -16   4  21       67.35       68.77     12.37 o
 -15   4  21        5.12       31.55     14.09 o
 -14   4  21      203.74      187.42     22.32 o
 -13   4  21      280.63      274.47     17.22 o
 -12   4  21      412.89      377.82     29.91 o
 -11   4  21       51.38       50.01      8.44 o
 -10   4  21      407.30      449.61     18.14 o
  -9   4  21       15.83       21.10      9.09 o
  -8   4  21      355.74      372.57     42.06 o
  -7   4  21        2.45       11.93      5.78 o
  -6   4  21       13.70       23.31      8.71 o
  -5   4  21        1.84       25.60      8.68 o
  -4   4  21       12.68       20.83     13.55 o
  -3   4  21       20.02       28.57      9.16 o
  -2   4  21       78.39       68.25     14.70 o
  -1   4  21        0.26       16.85     10.19 o
   0   4  21       86.39       69.00     30.55 o
 -16   5  21      197.31      134.55     38.60 o
 -15   5  21      228.53      166.33     25.94 o
 -14   5  21      323.94      244.87     27.38 o
 -13   5  21      267.72      256.52     25.24 o
 -12   5  21       92.74       71.66     17.32 o
 -11   5  21      332.76      402.66     32.89 o
 -10   5  21       21.79       21.01      9.55 o
  -9   5  21      108.39      106.62     22.94 o
  -8   5  21       30.00       32.64     16.30 o
  -7   5  21        4.18       16.48      6.74 o
  -6   5  21       38.95       47.46     15.32 o
  -5   5  21        0.99       18.41      7.96 o
  -4   5  21        7.00       25.93     10.16 o
  -3   5  21       62.09       52.92     20.43 o
  -2   5  21        6.28       22.17     16.59 o
  -1   5  21      122.99       54.54     29.62 o
 -14   6  21        8.98       22.36     17.21 o
 -13   6  21      362.70      313.94     26.49 o
 -11   6  21       12.26       18.90     14.90 o
 -10   6  21        1.10       11.87      7.46 o
  -9   6  21       26.21       24.84     13.64 o
  -8   6  21       15.06       18.65     10.53 o
  -7   6  21        1.48       29.18     13.62 o
  -6   6  21        0.99       24.85     10.47 o
  -5   6  21        3.01       16.16      7.65 o
  -4   6  21       25.69       30.84     22.11 o
 -18   0  22      797.71      793.20     77.00 o
 -16   0  22      171.97      156.42     44.50 o
 -14   0  22      171.61      137.93     39.04 o
 -12   0  22      904.89      882.25     66.32 o
 -10   0  22     1701.62     1665.68     68.58 o
  -8   0  22      187.88      202.16     26.64 o
  -6   0  22       35.62       41.15      9.55 o
  -4   0  22       12.51       15.93      8.62 o
  -2   0  22       22.35       30.98     12.47 o
   0   0  22        1.82       23.48     11.69 o
 -18   1  22        0.27       14.81      6.47 o
 -17   1  22        5.21       15.44      6.46 o
 -16   1  22        5.50       20.72      7.58 o
 -15   1  22       61.99       59.40     12.80 o
 -14   1  22        1.68       15.99      6.79 o
 -13   1  22      951.99      856.52     49.00 o
 -12   1  22      224.05      196.77     15.45 o
 -11   1  22      172.75      178.88     13.43 o
 -10   1  22       23.69       32.73      9.43 o
  -9   1  22       35.75       49.50      9.20 o
  -8   1  22       11.15       24.52      7.92 o
  -7   1  22       52.54       41.87     10.40 o
  -6   1  22       31.15       21.05      7.04 o
  -5   1  22      282.49      280.14     14.07 o
  -4   1  22       26.23       39.66     10.77 o
  -3   1  22       88.83       73.58     11.10 o
  -2   1  22        8.97       22.73      7.60 o
  -1   1  22      157.54      134.99     17.19 o
   0   1  22       14.33       32.52     15.08 o
 -17   2  22        6.68       16.99      7.12 o
 -16   2  22       33.30       19.04      8.57 o
 -15   2  22       47.57       22.29      8.37 o
 -14   2  22        1.07       15.61      8.87 o
 -13   2  22       55.06       60.56     13.59 o
 -12   2  22       85.95       73.95     12.96 o
 -11   2  22      281.82      237.63     15.24 o
 -10   2  22      148.09      135.66     14.21 o
  -9   2  22       46.90       37.99     10.33 o
  -8   2  22        8.61       23.63      7.86 o
  -7   2  22        7.00       24.57      8.55 o
  -6   2  22      164.85      160.39     13.13 o
  -5   2  22       10.32       20.83      9.01 o
  -4   2  22      229.28      191.79     13.73 o
  -3   2  22       61.60       59.61     12.06 o
  -2   2  22      126.30      106.98     27.18 o
  -1   2  22        0.09       16.11      7.42 o
   0   2  22       17.10       13.33      7.76 o
 -17   3  22       10.41       13.98     11.81 o
 -16   3  22       12.24       28.99     10.88 o
 -15   3  22       66.52       69.04     13.30 o
 -14   3  22      162.63      149.53     15.95 o
 -13   3  22       74.04       58.32     12.76 o
 -12   3  22      222.20      184.80     14.67 o
 -11   3  22       24.30       33.83     11.96 o
 -10   3  22      144.51      149.26     34.59 o
  -9   3  22        6.58       29.22      9.45 o
  -8   3  22       12.18       23.70      9.85 o
  -7   3  22        2.96       24.67      9.68 o
  -6   3  22       32.74       33.17     12.84 o
  -5   3  22       36.95       70.38     15.95 o
  -4   3  22      120.06       79.03     12.48 o
  -3   3  22        0.35       20.61     10.20 o
  -2   3  22        4.50       20.65      9.21 o
  -1   3  22        0.01       17.19     13.77 o
 -15   4  22       24.94       28.03     20.53 o
 -14   4  22        4.62       17.03      9.07 o
 -13   4  22        8.79       17.75      9.37 o
 -12   4  22       26.63       19.71     10.50 o
 -11   4  22       33.67       41.67     20.53 o
 -10   4  22        0.75       15.75      8.81 o
  -9   4  22        9.70       18.90      9.99 o
  -8   4  22        6.19       32.00     13.91 o
  -7   4  22       48.64       55.62     15.79 o
  -6   4  22       14.32       11.14      5.29 o
  -5   4  22        2.26       15.21      6.80 o
  -4   4  22       30.31       26.18     14.21 o
  -3   4  22       14.64       34.41     25.59 o
  -2   4  22        8.19       90.80     43.06 o
 -14   5  22       71.79       32.46     17.85 o
 -13   5  22      197.10      179.33     24.51 o
 -12   5  22        0.22       26.24     12.59 o
 -11   5  22      471.24      372.98     29.50 o
 -10   5  22       69.49       46.42     15.20 o
  -9   5  22       98.18      101.93     42.27 o
  -8   5  22       80.39       65.19     25.98 o
  -7   5  22       62.75       77.91     23.69 o
  -6   5  22       15.75       19.75     15.35 o
  -5   5  22       36.62       31.19     23.93 o
 -17   0  23       32.30       43.26     21.39 o
 -15   0  23        0.72       13.61     11.41 o
 -13   0  23       25.34       17.64      9.00 o
 -11   0  23      273.08      256.13     22.58 o
  -9   0  23      119.47       85.88     17.45 o
  -7   0  23        0.16       30.82     14.77 o
  -5   0  23        2.26       18.96     10.55 o
  -3   0  23      117.78       60.02     32.52 o
 -16   1  23       10.90       26.70     13.82 o
 -15   1  23      124.36       74.61     22.05 o
 -14   1  23        4.45       18.86     10.17 o
 -13   1  23      243.36      212.55     17.04 o
 -12   1  23       31.02       36.13      9.05 o
 -11   1  23      135.71      163.67     17.89 o
 -10   1  23       46.74       33.90      9.72 o
  -9   1  23      150.35      148.62     13.62 o
  -8   1  23       55.65       48.71     13.10 o
  -7   1  23       32.15       37.04     11.85 o
  -6   1  23       27.25       33.69      9.22 o
  -5   1  23       45.19       42.61     12.51 o
  -4   1  23      152.30      144.37     23.11 o
  -3   1  23       21.05       17.72      7.27 o
 -15   2  23      143.39       99.75     15.21 o
 -14   2  23        1.85       14.95      9.14 o
 -13   2  23      316.83      279.29     40.28 o
 -12   2  23      160.65      137.42     18.40 o
 -11   2  23      112.82      142.43     19.19 o
 -10   2  23      585.09      581.60     36.84 o
  -9   2  23       69.08       52.46     15.01 o
  -8   2  23      334.48      312.57     24.75 o
  -7   2  23       40.60       30.91     13.69 o
  -6   2  23       26.64       28.73     12.13 o
  -5   2  23        0.60       20.36      7.95 o
  -4   2  23       89.64       77.74     20.66 o
  -3   2  23        4.68       20.32     11.02 o
 -15   3  23      132.43      109.70     29.84 o
 -14   3  23       14.89       22.19     18.77 o
 -13   3  23      228.81      202.52     24.69 o
 -12   3  23        1.74       29.78     14.24 o
 -11   3  23      347.25      323.70     28.18 o
 -10   3  23        0.10       13.96      7.80 o
  -9   3  23      466.08      388.24     34.28 o
  -8   3  23       19.40       24.08     13.01 o
  -7   3  23      258.43      232.13     34.35 o
  -6   3  23       16.72       23.61     10.38 o
  -5   3  23       76.67       42.34     15.79 o
  -4   3  23       10.73       23.25     12.99 o
 -13   4  23       94.28       44.76     26.49 o
 -12   4  23      300.15      263.38     27.00 o
 -11   4  23       33.56       33.94     13.85 o
 -10   4  23      153.06      112.34     25.42 o
  -9   4  23        5.16       20.60     10.51 o
  -8   4  23      182.40      178.36     20.17 o
  -7   4  23        0.53       16.77      9.25 o
  -6   4  23       99.53       84.72     40.90 o
 -14   0  24       97.52       71.17     27.10 o
 -12   0  24      699.40      562.19     68.25 o
 -10   0  24      755.85      654.21     59.65 o
  -8   0  24      230.24      201.16     35.23 o
  -6   0  24       22.33       58.88     26.45 o
 -13   1  24      187.13      137.98     20.16 o
 -12   1  24       12.05       18.09      8.19 o
 -11   1  24      177.03      169.53     22.26 o
 -10   1  24        0.78       24.00     10.79 o
  -9   1  24      182.70      174.02     21.15 o
  -8   1  24       40.90       32.20     12.00 o
  -7   1  24        0.90       22.60      9.92 o
  -6   1  24        6.13       21.94     11.54 o
 -12   2  24       60.65       34.78     17.29 o
 -11   2  24        0.18       18.30     10.49 o
 -10   2  24      117.67       92.80     20.96 o
  -9   2  24        0.39       22.73     13.04 o
  -8   2  24       28.73       26.63     13.17 o
  -7   2  24        3.91       15.65     12.19 o
 
